# Supplementary material for: Prevotella copri and microbiota members mediate the beneficial effects of a therapeutic food for malnutrition
Source: Nat Microbiol. 2024 Mar 19;9(4):922–37. doi: 10.1038/s41564-024-01628-7 (PMC10994852; doi:10.1038/s41564-024-01628-7)
Supplement: Supplementary file 2 — Supplementary Tables 1–20. [file 41564_2024_1628_MOESM2_ESM.xlsx]

## Sheet: table S1a
Supplementary Table 1 - Bacterial strains used in the defined community gnotobiotic mouse experiments
(a) Quality metrics for assembled bacterial genomes
Taxonomic assignment	Strain name	Contig length (bp)	Completeness (%; CheckM)	Contamination (%; CheckM)	Reference
Bifidobacterium breve	Bgsng463.m5.93	2365689	100	0.12	This study
Bifidobacterium catenulatum	Bgsng468.m22.84	2200049	99.77	0	This study
Bifidobacterium longum subsp. infantis	Bg2D9	2505499, 5155	100	0.12	Barratt et al., 2022
Bifidobacterium longum subsp. infantis	Bg463	32 contigs	100	0.46	Barratt et al., 2022
Blautia luti	Bg7063	4077864, 10061	99.37	0.32	This study
Blautia obeum	Bg7063_SSTS2015	3814509	99.37	0	This study
Dorea formicigenerans	Bg7063	3592951	99.42	0.58	This study
Dorea longicatena	Bg7063	3598408	99.42	0	This study
Enterococcus avium	Bang_SAM2.39.S1	3098697, 1322944	98.94	4.62	This study
Escherichia coli	PS131.S11	5063301, 130375, 83058, 12672	99.97	0.28	This study
Faecalibacterium prausnitzii	Bg7063	2952590	99.32	0	This study
Ligilactobacillus ruminis	ATCC 25644	2197604	99.37	1.05	This study
Lactococcus garvieae	Bang155.08_4B6_JG2017	2007537, 17753, 12330	100	0	This study
Mitsuokella multacida	DSM 20544	2489477, 98237	100	0.31	This study
Prevotella copri	PS131.S11 (abbreviated to P. copri Bg131)	3321430, 494952, 138774, 64774, 55930, 18865, 3286, 3284, 3213, 3213, 2484	98.65	1	Hibberd et al., 2024
Prevotella stercorea	DSM 18206	1670248, 1126277, 477506, 49178	98.89	0.37	This study
Ruminococcus gnavus	M8243_3A11_TMS_2014	4132922	99.42	0.24	This study
Ruminococcus torques	Bg7063	3251172, 13996, 12811	99.12	0	This study
Streptococcus gallolyticus	PS.064.S07	1949038, 5031	100	0	This study
Streptococcus pasteurianus	Bang_SAM2.39.S1	2287651, 5260	100	0.75	This study
Rhizobium radiobacter	DSM 30147	1273408, 1144790, 1113896, 464723, 38419, 32054, 17318	97.64	2.36	This study
Alicyclobacillus acidiphilus	DSM 14558	2038213, 1370124, 622143, 618524, 427372, 223344, 110529, 62422, 21609	100	0	This study
Bold font = circular contig verified with Flye algorithm

## Sheet: table S1b
Supplementary Table 1 - Bacterial strains used in the defined community gnotobiotic mouse experiments
(b) Comparison between the genomes of cultured bacterial strains and MAGs
								MAG bins		Comparison between genome and MAG		Correlation between MAG abundance and WLZ score
Taxonomic assignment	Strain name	Country where donor resided	Age of donor (mo)	Age-discriminatory taxon1	Ecogroup member2	WLZ-correlated taxon3	Taxon correlated with WLZ and proteomic features3	MAG ID	Taxonomy assignment (fastani)	ANIm	alignment coverage	b	q value
Bifidobacterium breve	Bgsng463.m5.93	Bangladesh	6	+	+			Bg0014	Bifidobacterium breve	0.990275	0.756484	-0.026503	1.85e-06
								Bg0010	Bifidobacterium breve	0.989256	0.777731	-0.024597	8.17e-06
								Bg0023	Bifidobacterium bifidum	0.879671	0.202888	-0.0190711	0.0126177
Bifidobacterium catenulatum	Bgsng468.m22.84	Bangladesh	6	+	+			Bg0044	Bifidobacterium sp002742445	0.988608	0.77252	-0.0199492	0.00445264
								Bg0028	Bifidobacterium sp002742445	0.987343	0.774126	-0.0164087	0.0108228
								Bg0058	Bifidobacterium sp002742445	0.986819	0.779842
								Bg0062	Bifidobacterium sp002742445	0.975925	0.719924	-0.0193032	0.00323479
								Bg0027	Bifidobacterium sp002742445	0.973687	0.757404	-0.0249884	0.000117044
								Bg0030	Bifidobacterium kashiwanohense A	0.948154	0.755215
								Bg0036	Bifidobacterium kashiwanohense A	0.946401	0.715856	-0.0209101	0.000362961
								Bg0021	Bifidobacterium kashiwanohense A	0.946392	0.731364	-0.014867	0.00827325
								Bg0050	Bifidobacterium kashiwanohense A	0.945072	0.704274	-0.0151501	0.00483271
								Bg0011	Bifidobacterium kashiwanohense A	0.944836	0.734814	-0.0207964	0.000216226
								Bg0046	Bifidobacterium kashiwanohense A	0.944829	0.745576	-0.0237665	2.87e-05
								Bg0024	Bifidobacterium kashiwanohense A	0.943501	0.730586	-0.0175558	0.00224299
								Bg0215	Bifidobacterium catenulatum	0.942627	0.691551
								Bg0173	Bifidobacterium adolescentis	0.874863	0.370415
								Bg0196	Bifidobacterium adolescentis	0.874429	0.370479
								Bg0573	Bifidobacterium angulatum	0.872411	0.189279
								Bg0531	Bifidobacterium angulatum	0.870041	0.172693
								Bg0161	Bifidobacterium adolescentis	0.869012	0.380457	0.0146033	0.00586412
								Bg0205	Bifidobacterium adolescentis	0.868696	0.368267
								Bg0242	Bifidobacterium ruminantium	0.86801	0.322137
								Bg0262	Bifidobacterium merycicum	0.867407	0.172444
								Bg0278	Bifidobacterium adolescentis	0.866767	0.348015
								Bg0558	Bifidobacterium angulatum	0.865724	0.170689
								Bg0695	Bifidobacterium angulatum	0.865239	0.173711
								Bg0125	Bifidobacterium adolescentis	0.864946	0.362019
								Bg0596	Bifidobacterium angulatum	0.864587	0.169287
Bifidobacterium longum subsp. infantis	Bg2D9	Bangladesh	12	+	+			Bg0022	Bifidobacterium bifidum	0.86164	0.176843
Bifidobacterium longum subsp. infantis	Bg463	Bangladesh	6	+	+			Bg0001	Bifidobacterium longum	0.966663	0.643642	-0.027088	3.7e-07
								Bg0006	Bifidobacterium longum	0.959866	0.576635	-0.0257862	2.63e-06
								Bg0070	Bifidobacterium genus	0.868403	0.221493	-0.0196389	0.000692323
								Bg0012	Bifidobacterium bifidum	0.863657	0.169124
Blautia luti	Bg7063	Bangladesh	19	+				Bg0142	Blautia_A massiliensis	0.993192	0.668145	0.0268455	0.000154365
								Bg0628	Blautia_A massiliensis	0.978393	0.589667	0.0280312	4.19e-06
								Bg0629	Blautia_A massiliensis	0.977983	0.626581	0.0328347	3.62e-06
								Bg0588	Blautia_A massiliensis	0.977086	0.619517	0.0256124	1.42e-06
								Bg0605	Blautia_A massiliensis	0.976967	0.58556	0.0323673	8.78e-05
								Bg0525	Blautia_A massiliensis	0.976305	0.646574	0.047521	1.56e-07
								Bg0555	Blautia_A massiliensis	0.976041	0.61799	0.017769	0.000173488
								Bg0642	Blautia_A massiliensis	0.975618	0.588129	0.0227481	0.00343517
								Bg0729	Blautia_A massiliensis	0.964555	0.599748
								Bg0824	Blautia_A massiliensis	0.962578	0.554942	0.0201655	0.00331547
								Bg0524	Blautia_A sp900066335	0.902715	0.503981
								Bg0049	Blautia_A wexlerae	0.871044	0.107747
Blautia obeum	Bg7063	Bangladesh	19	+		+		Bg0307	Blautia_A obeum	0.992909	0.706782
								Bg0180	Blautia_A obeum	0.98911	0.798596
								Bg0491	Blautia_A obeum	0.98122	0.608117
								Bg0083	Blautia_A sp003480185	0.874279	0.110144
								Bg0623	Blautia_A sp000436615	0.866418	0.251117
Dorea formicigenerans	Bg7063	Bangladesh	19	+		+		Bg0109	Dorea formicigenerans	0.993595	0.669536
								Bg0236	Dorea formicigenerans	0.987795	0.605295
								Bg0603	Dorea formicigenerans	0.98055	0.550752	0.0198888	0.00229144
								Bg0496	Dorea formicigenerans	0.979932	0.593157	0.0151187	0.0122888
								Bg0576	Dorea formicigenerans	0.97686	0.565841	0.0169514	0.00589259
Dorea longicatena	Bg7063	Bangladesh	19	+				Bg0209	Dorea longicatena B	0.992859	0.636398
								Bg0522	Dorea longicatena B	0.98004	0.585957
								Bg0226	Dorea longicatena B	0.979911	0.625029
								Bg0426	Dorea longicatena B	0.97985	0.59062
								Bg0446	Dorea longicatena B	0.979805	0.533326	0.016194	0.00601634
								Bg0329	Dorea longicatena B	0.979703	0.599986
								Bg0336	Dorea longicatena B	0.979159	0.554929
								Bg0259	Dorea longicatena B	0.97882	0.605686
								Bg0464	Dorea longicatena B	0.977778	0.597844
								Bg0365	Dorea longicatena B	0.976295	0.607223
								Bg0512	Dorea longicatena B	0.975512	0.565514
								Bg0507	Dorea longicatena	0.907568	0.518491
								Bg0396	Dorea longicatena	0.907081	0.497501
Enterococcus avium	Bang_SAM2.39.S1	Bangladesh	24	+	+			Bg0252	Enterococcus_A avium	0.989718	0.723839	-0.0185211	8.55e-06
								Bg0257	Enterococcus_A avium	0.988114	0.77454	-0.0163027	0.00016958
Escherichia coli	PS131.S11	Bangladesh	15		+	+		Bg0053	Escherichia coli_D	0.997409	0.794795	-0.0245061	9.66e-07
								Bg0017	Escherichia flexneri	0.976582	0.747485	-0.0225771	1.72e-06
								Bg0047	Escherichia flexneri	0.976346	0.756475	-0.0285332	3.57e-08
								Bg0026	Escherichia flexneri	0.976122	0.755418	-0.0229373	3.41e-06
								Bg0051	Escherichia flexneri	0.976005	0.726647	-0.0236982	1.76e-06
								Bg0368	Enterobacter kobei	0.847125	0.237105	-0.0210191	4.36e-05
								Bg0055	Klebsiella pneumoniae	0.845632	0.189047
								Bg0280	Enterobacter roggenkampii	0.845593	0.242976	-0.0188589	0.000205803
								Bg0352	Enterobacter roggenkampii	0.843847	0.226466	-0.0218268	4.52e-05
Faecalibacterium prausnitzii	Bg7063_ SSTS2015	Bangladesh	19	+	+	+		Bg0005	Faecalibacterium prausnitzii G	0.984196	0.697798
								Bg0239	Faecalibacterium prausnitzii A	0.873653	0.342138
								Bg0302	Faecalibacterium prausnitzii C	0.873318	0.387835
								Bg0406	Faecalibacterium prausnitzii A	0.873258	0.326331
								Bg0545	Faecalibacterium prausnitzii C	0.872627	0.347988	0.0247471	0.000463327
								Bg0417	Faecalibacterium prausnitzii C	0.871779	0.360252
								Bg0410	Faecalibacterium sp900539885	0.87153	0.32817	0.0262795	0.00171348
								Bg0169	Faecalibacterium prausnitzii I	0.870614	0.41732
								Bg0495	Faecalibacterium prausnitzii C	0.87012	0.353011
								Bg0400	Faecalibacterium sp900539885	0.869376	0.32601
								Bg0521	Faecalibacterium sp003449675	0.867856	0.322031
								Bg0452	Faecalibacterium prausnitzii C	0.867795	0.343208	0.0256165	0.00303674
								Bg0454	Faecalibacterium prausnitzii	0.867654	0.290007
								Bg0447	Faecalibacterium prausnitzii C	0.867593	0.338192	0.0196169	0.0105577
								Bg0449	Faecalibacterium prausnitzii C	0.865991	0.325813	0.0241088	0.000403009
								Bg0380	Faecalibacterium prausnitzii	0.865084	0.298776
Lactococcus garvieae	Bang155.08_4B6_JG2017	Bangladesh	16				+	Bg0590	Lactococcus garvieae	0.97527	0.744239
								Bg0895	Lactococcus petauri	0.943675	0.815801
								Bg0131	Lactococcus petauri	0.939136	0.794415
Ligilactobacillus ruminis	ATCC 25644	Unknown	Unknown		+			Bg0084	Ligilactobacillus ruminis	0.986792	0.776414
								Bg0122	Ligilactobacillus ruminis	0.985546	0.81162
								Bg0112	Ligilactobacillus ruminis	0.985437	0.807649
								Bg0039	Ligilactobacillus ruminis	0.980466	0.781321
								Bg0045	Ligilactobacillus ruminis	0.979018	0.793401
								Bg0016	Ligilactobacillus ruminis	0.977683	0.829303
								Bg0029	Ligilactobacillus ruminis	0.972453	0.748007
Mitsuokella multacida	DSM 20544	Unknown	Unknown			+		Bg0160	Mitsuokella multacida	0.976242	0.798252
								Bg0604	Mitsuokella multacida	0.969519	0.73083
								Bg0509	Mitsuokella multacida	0.961931	0.688225
								Bg0320	Mitsuokella jalaludinii	0.898644	0.670568
								Bg0377	Mitsuokella jalaludinii	0.897812	0.626261
								Bg0626	Mitsuokella jalaludinii	0.896985	0.603858
Prevotella copri	Bg131	Bangladesh	15		+	+	+	Bg0003	Prevotella sp900557255	0.98066	0.722697
								Bg0018	Prevotella copri	0.968844	0.58562	0.018001	0.00885829
								Bg0019	Prevotella copri	0.968644	0.542184	0.0203333	0.0033417
								Bg0008	Prevotella copri	0.967719	0.593316
								Bg0002	Prevotella copri A	0.899	0.33572
								Bg0004	Prevotella copri A	0.892606	0.33767
								Bg0035	Prevotella sp900555035	0.890432	0.349116
								Bg0048	Prevotella sp900555035	0.886716	0.323645
								Bg0015	Prevotella sp000434515	0.872412	0.176238
								Bg0101	Prevotella sp000436035	0.86397	0.15788
								Bg0138	Prevotella sp000436035	0.859205	0.154691
Prevotella stercorea	DSM 18206	Unknown	Unknown		+	+	+	Bg0066	Prevotella sp900290275	0.874439	0.124175
								Bg0114	Prevotella sp900290275	0.861604	0.102668
								Bg0213	Prevotella sp002265625	0.859667	0.158049
								Bg0081	Prevotella sp002265625	0.859136	0.156319
								Bg0096	Prevotella sp002265625	0.859026	0.15627
								Bg0145	Prevotella sp900290275	0.858492	0.10068
								Bg0183	Prevotella sp900546575	0.858391	0.145985
								Bg0146	Prevotella sp900546575	0.85698	0.157922
								Bg0144	Prevotella sp900546575	0.856348	0.135335
								Bg0126	Prevotella sp002265625	0.855549	0.157916
								Bg0132	Prevotella sp002265625	0.855109	0.159718
								Bg0106	Prevotella sp002265625	0.854796	0.159902
								Bg0166	Prevotella sp002265625	0.854593	0.158792
								Bg0135	Prevotella sp002265625	0.854065	0.16183
								Bg0162	Prevotella sp900546575	0.853767	0.138939
								Bg0121	Prevotella sp002265625	0.853668	0.156114
								Bg0082	Prevotella sp002265625	0.853464	0.161345
								Bg0104	Prevotella sp002265625	0.852756	0.160949
								Bg0069	Prevotella genus	0.852399	0.133241
								Bg0150	Prevotella sp002265625	0.851174	0.144157
Ruminococcus gnavus	M8243_3A11_TMS_2014	Malawi	6	+		+		Bg0054	Ruminococcus_B gnavus	0.988836	0.620701
								Bg0067	Ruminococcus_B gnavus	0.98825	0.628832	-0.0228583	0.0011663
								Bg0089	Ruminococcus_B gnavus	0.981694	0.553394
Ruminococcus torques	Bg7063	Bangladesh	19	+				Bg0373	Mediterraneibacter faecis	0.983542	0.777069
								Bg0379	Mediterraneibacter faecis	0.983174	0.67846
								Bg0370	Mediterraneibacter faecis	0.983035	0.686517
								Bg0349	Mediterraneibacter faecis	0.982842	0.678625
								Bg0537	Mediterraneibacter faecis	0.979617	0.586943
								Bg0490	Mediterraneibacter faecis	0.977901	0.645314
								Bg0574	Mediterraneibacter faecis	0.977901	0.684779
								Bg0613	Mediterraneibacter faecis	0.977871	0.616807
								Bg0430	Mediterraneibacter faecis	0.977587	0.654504
								Bg0469	Mediterraneibacter faecis	0.977516	0.663409
								Bg0408	Mediterraneibacter faecis	0.973213	0.695139
								Bg0792	Mediterraneibacter faecis	0.966106	0.624847
Streptococcus gallolyticus	PS.064.S07	Bangladesh	15	+	+			Bg0043	Streptococcus lutetiensis	0.993975	0.833872
								Bg0037	Streptococcus lutetiensis	0.986534	0.852631	-0.0145413	0.00226221
								Bg0033	Streptococcus infantarius	0.939492	0.725509
Streptococcus pasteurianus	Bang_SAM2.39.S1	Bangladesh	24	+	+			Bg0032	Streptococcus pasteurianus	0.996402	0.830867	-0.0145075	0.00120461
								Bg0212	Streptococcus gallolyticus	0.958212	0.561333
1Subramanian et al., 2014; Blanton et al., 2016; Gehrig et al., 2019
2Raman et al., 2019
3Chen et al., 2021

## Sheet: table S1c
Supplementary Table 1 - Bacterial strains used in the defined community gnotobiotic mouse experiments
(c) Binary phenotype predictions for cultured bacterial strains in the 20-member consortium.
Category	Functional pathway	Functional pathway abbreviation
Carbohydrate utilization	allose utilization	All
	a-arabinooligosaccharides utilization	aAOS
	a-galactosides utilization	Aga
	arabinitol utilization	Atl
	arabinose utilization	Ara
	b-arabinooligosaccharides utilization	bAOS
	galactooligosaccharides utilization	GOS
	b-glucosides utilization	Bgl
	chitobiose utilization	Chb
	fructooligosaccharides utilization	FOS
	fructose utilization	Fru
	fructoseasparagine utilization	FruAsn
	fructoselysine utilization	FruLys
	fucose utilization	Fuc
	fucosides utilization	Fcs
	galactose utilization	Gal
	galacturonate utilization	GalA
	oligogalacturonate utilization	GalAs
	galactosamine utilization	GalN
	N-acetylgalactosamine utilization	GalNAc
	gluconate utilization	Gnt
	glucose utilization	Glc
	glucuronate utilization	GlcA
	glucuronides utilization	GlcAs
	glucoselysine utilization	GlcLys
	N-acetylglucosamine utilization	GlcNAc
	unsaturated glucuronate utilization	ddGlcA
	galactitol utilization	Gtl
	hyaluronic acid utilization	Hyl
	inositol utilization	Ino
	lacto-N-biose utilization	Lnb
	lactose utilization	Lac
	maltooligosaccharides utilization	MOS
	maltose utilization	Mal
	mannitol utilization	Mtl
	mannose utilization	Man
	b-mannooligosaccharides utilization	bMnOS
	melibiose utilization	Mel
	N-acetylmannosamine utilization	ManNAc
	N-acetylmuramic acid utilization	MurNac
	N-acetylneuraminate utilization	NANA
	psicoselysine utilization	PsiLys
	raffinose utilization	Raf
	rhamnogalacturonides utilization	Rhi
	rhamnose utilization	Rha
	ribitol utilization	Rtl
	ribose utilization	Rbs
	sorbitol utilization	Srl
	sucrose utilization	Scr
	tagatose utilization	Tag
	trehalose utilization	Tre
	xylitol utilization	Xlt
	xylooligosaccharides utilization	XOS
	a-xylosides utilization	aXyl
	xylose utilization	Xyl
Amino acids	arginine biosynthesis	Arg
	aspartate biosynthesis	Asp
	asparagine biosynthesis	Asn
	chorismate biosynthesis	Chor
	cysteine biosynthesis	Cys
	glutamine biosynthesis	Gln
	glutamate biosynthesis	Glu
	glycine biosynthesis	Gly
	histidine biosynthesis	His
	isoleucine biosynthesis	Ile
	leucine biosynthesis	Leu
	lysine biosynthesis	Lys
	methionine biosynthesis	Met
	phenylalanine biosynthesis	Phe
	proline biosynthesis	Pro
	serine biosynthesis	Ser
	threonine biosynthesis	Thr
	tryptophan biosynthesis	Trp
	tyrosine biosynthesis	Tyr
	valine biosynthesis	Val
Vitamins/cofactors	TPP cofactor, de novo synthesis	B1
	FMN/FAD cofactors, de novo synthesis	B2
	NAD(P) cofactors, de novo synthesis	B3
	coenzyme A, de novo synthesis	B5
	PLP/PMP cofactors, de novo synthesis	B6
	biotin cofactor, de novo synthesis	B7
	folate cofactors, de novo synthesis	B9
	cobalamin cofactors, de novo synthesis	B12
	queuosine, de novo synthesis	Q
	lipoate cofactor, de novo synthesis	LA
	vitamin K, de novo synthesis	MQ
Fermentation products	acetate production	Acetate
	butyrate production	Butyrate
	ethanol production	Ethanol
	formate production	Formate
	L-lactate production	L-Lactate
	D-lactate production	D-Lactate
	propionate production	Propionate
Other catabolic pathways	bile acid transformation	BA_t
	butyrate utilization	But_ut
	cholic acid deconjugation	CA_d
	ethanolamine utilization	EA_ut
	histidine degradation	His_d
	lactate utilization	Lac_ut
	lysine degradation	Lys_d
	methionine degradation	Met_d
	propanediol utilization	PD_ut
	proline degradation	Pro_d
	threonine degradation	Thr_d
	tryptophan degradation	Trp_d
	urea degradation	Urea_d
Taxonomic assignment	Strain name	Carbohydrate utilization
		All (Allose)	aAOS	Aga	Atl	Ara	bAOS	GOS	Bgl	Chb	FOS	Fru	FruAsn	FruLys	Fuc	Fcs	Gal	GalA	GalAs	GalN	GalNAc	Gnt	Glc	GlcA	GlcAs	GlcLys	GlcNAc	ddGlcA	Gtl	Hyl	Ino	Lnb	Lac	MOS	Mal	Mtl	Man	bMnOS	Mel	ManNAc	MurNac	NANA	PsiLys	Raf	Rhi	Rha	Rtl	Rib	Srl
Bifidobacterium breve	Bgsng463.m5.93	1	0	0	0	0	0	1	0	0	1	1	0	0	1	0	0	0	0	0	0	0	1	0	0	0	0	0	0	0	0	1	1	1	1	1	0	0	1	0	0	1	0	1	0	0	0	1	1
Bifidobacterium catenulatum	Bgsng468.m22.84	1	1	0	0	1	0	1	0	0	1	1	0	0	0	0	0	0	0	0	0	0	1	0	0	0	0	0	0	0	0	0	1	1	1	0	0	1	1	0	0	0	0	1	0	0	0	0	1
Bifidobacterium longum subsp. infantis	Bg2D9	0	0	0	0	0	0	1	1	0	1	1	0	0	1	0	1	0	0	0	0	0	1	0	0	0	0	0	0	0	0	1	1	1	1	1	0	0	1	0	0	1	0	1	0	0	0	0	1
Bifidobacterium longum subsp. infantis	Bg463	0	0	0	0	0	0	1	0	0	1	1	0	0	1	0	1	0	0	0	0	0	1	1	0	0	0	0	0	0	1	1	1	1	1	0	0	0	1	0	0	1	0	1	0	0	0	1	0
Blautia luti	Bg7063	0	0	1	0	0	0	1	1	0	0	1	0	1	0	1	0	0	0	0	0	0	1	0	0	0	1	0	0	0	1	1	0	1	1	0	0	0	0	0	0	1	0	0	1	1	0	0	0
Blautia obeum	Bg7063	0	0	1	0	1	0	1	1	1	0	0	0	0	1	1	0	0	0	0	0	0	1	0	0	0	1	0	0	0	1	1	0	1	1	0	0	0	0	0	0	0	0	0	0	1	0	1	1
Dorea formicigenerans	Bg7063	0	0	0	0	0	0	0	0	0	1	0	0	0	0	0	1	1	0	0	0	0	0	1	0	0	0	0	0	0	0	1	1	1	1	0	0	0	0	1	0	0	0	0	0	0	0	1	0
Dorea longicatena	Bg7063	0	0	1	0	0	0	0	1	0	1	1	0	0	0	0	1	0	0	0	0	0	1	0	0	0	0	1	0	0	1	0	1	1	1	0	0	0	0	0	0	1	0	0	0	0	0	0	0
Enterococcus avium	Bang_SAM2.39.S1	1	0	0	0	0	0	0	1	0	0	1	0	1	0	0	1	0	0	1	0	0	1	0	0	1	0	0	1	0	1	0	1	1	1	1	1	1	0	1	1	0	0	0	1	1	0	1	1
Escherichia coli	PS131.S11	1	0	0	0	1	0	0	1	1	0	1	0	0	1	0	1	1	0	1	1	1	1	1	1	0	1	1	1	0	0	0	1	1	1	1	1	0	1	0	1	1	0	0	0	1	0	1	1
Faecalibacterium prausnitzii	Bg7063_ SSTS2015	0	0	0	0	0	0	1	1	0	1	1	0	0	0	0	1	1	1	1	1	0	1	1	0	0	1	0	0	0	0	1	1	1	1	0	0	0	0	0	1	1	0	0	0	0	0	1	0
Lactococcus garvieae	Bang155.08_4B6_JG2017	0	0	0	0	0	0	0	1	0	0	1	0	0	0	0	0	0	0	1	1	1	1	0	0	0	1	0	0	1	0	0	1	1	1	1	1	1	0	0	1	0	0	0	0	0	0	1	0
Ligilactobacillus ruminis	ATCC 25644	0	0	0	0	0	0	0	1	0	0	1	0	0	0	0	0	0	0	0	0	0	1	0	0	0	0	0	0	0	0	0	1	1	1	0	1	0	0	0	0	0	0	0	0	0	0	0	0
Mitsuokella multacida	DSM 20544	0	0	0	0	1	0	0	1	0	0	1	0	0	0	0	0	0	0	0	0	0	1	0	0	0	0	0	0	0	1	0	1	0	1	1	1	0	0	0	1	0	0	0	0	1	0	1	1
Prevotella copri	Bg131	0	1	0	0	1	0	1	1	0	1	1	0	0	0	0	1	1	1	0	0	0	1	1	0	0	0	0	0	0	0	0	1	1	1	0	0	1	0	0	0	1	0	0	0	0	0	0	0
Prevotella stercorea	DSM 18206	0	0	0	0	0	0	1	0	0	1	1	0	0	1	1	1	0	0	0	0	0	1	0	0	0	0	0	0	0	0	0	1	1	1	0	0	1	0	0	0	0	0	0	0	0	0	0	0
Ruminococcus gnavus	M8243_3A11_TMS_2014	0	0	1	0	0	0	1	1	0	1	1	0	1	1	1	0	1	1	0	0	0	1	1	1	0	1	0	0	1	1	1	1	1	1	0	0	0	1	0	0	1	1	0	1	1	0	1	0
Ruminococcus torques	Bg7063	0	0	1	0	0	0	0	1	0	1	1	0	1	1	1	0	0	0	0	0	0	1	0	0	0	1	0	0	0	0	0	1	1	1	0	0	0	1	0	0	0	0	0	1	1	0	0	0
Streptococcus gallolyticus	PS.064.S07	0	0	1	0	0	0	0	1	0	1	1	0	1	0	0	0	0	0	0	0	0	1	0	0	1	1	0	0	0	0	0	1	1	1	0	1	0	0	0	0	0	0	0	0	0	0	0	0
Streptococcus pasteurianus	Bang_SAM2.39.S1	0	0	1	0	0	0	0	1	0	0	1	0	0	0	0	1	0	0	1	0	0	1	0	1	0	1	0	0	0	1	0	1	1	1	0	1	1	0	1	0	0	0	0	0	1	0	0	0
			Functional pathway predicted to be present
			Functional pathway predicted to be absent
[truncated: 58 more columns]

## Sheet: table S1d
Supplementary Table 1 - Bacterial strains used in the defined community gnotobiotic mouse experiments
(d) Comparison of the representation of metabolic pathways in the genomes of cultured bacterial strains and MAGs (ANIm > 94%; alignment coverage > 10%).
Taxonomic assignment	Strain name	MAG ID	Taxonomy assignment (fastani assignment)	Correlation between MAG abundance and WLZ score1	CheckM Result	Comparison between cultured strain genome and MAG		Binary phenotype
								Carbohydrate utilization
				b1	Completeness (%)	ANIm	Binary phenotype concordance	All (Allose)	aAOS	Aga	Atl	Ara	bAOS	GOS	Bgl	Chb	FOS	Fru	FruAsn	FruLys	Fuc	Fcs	Gal	GalA	GalAs	GalN	GalNAc	Gnt	Glc	GlcA	GlcAs	GlcLys	GlcNAc	ddGlcA	Gtl	Hyl	Ino	Lnb	Lac	MOS	Mal	Mtl	Man	bMnOS	Mel	ManNAc	MurNac	NANA	PsiLys
Bifidobacterium breve	Bgsng463.m5.93							1	0	0	0	0	0	1	0	0	1	1	0	0	1	0	0	0	0	0	0	0	1	0	0	0	0	0	0	0	0	1	1	1	1	1	0	0	1	0	0	1	0
		Bg0014	Bifidobacterium breve	-0.026503	96.45	0.990275	0.95283	1	0	0	0	0	0	1	0	0	1	1	0	0	1	0	0	0	0	0	0	0	1	0	0	0	1	0	0	0	0	1	1	1	1	1	0	1	1	0	0	0	0
		Bg0010	Bifidobacterium breve	-0.024597	92.09	0.989256	0.95283	0	0	0	0	0	0	1	1	0	1	1	0	0	1	0	0	0	0	0	0	0	1	1	0	0	1	0	0	0	0	1	1	1	1	1	0	0	1	0	0	0	0
Bifidobacterium catenulatum	Bgsng468.m22.84				99.77			1	1	0	0	1	0	1	0	0	1	1	0	0	0	0	0	0	0	0	0	0	1	0	0	0	0	0	0	0	0	0	1	1	1	0	0	1	1	0	0	0	0
		Bg0044	Bifidobacterium sp002742445	-0.0199492	91.73	0.988608	0.981132	0	1	0	0	1	0	1	1	0	1	1	0	0	0	0	0	0	0	0	0	0	1	0	0	0	0	0	0	0	0	0	1	1	1	0	0	1	1	0	0	0	0
		Bg0028	Bifidobacterium sp002742445	-0.0164087	95.91	0.987343	0.962264	0	1	0	0	0	0	1	0	0	1	1	0	0	0	0	0	0	0	0	0	0	1	0	0	0	0	0	0	0	0	0	1	1	1	0	0	1	1	0	0	0	0
		Bg0058	Bifidobacterium sp002742445		93.4	0.986819	0.990566	0	1	0	0	1	0	1	0	0	1	1	0	0	0	0	0	0	0	0	0	0	1	0	0	0	0	0	0	0	0	0	1	1	1	0	0	1	1	0	0	0	0
		Bg0062	Bifidobacterium sp002742445	-0.0193032	90.98	0.975925	0.933962	0	1	0	0	0	0	1	1	0	1	1	0	0	0	0	0	0	0	0	0	1	1	0	0	0	0	0	0	0	0	0	1	1	1	0	0	0	1	0	0	0	0
		Bg0027	Bifidobacterium sp002742445	-0.0249884	94.77	0.973687	0.924528	0	1	0	0	0	0	1	0	0	1	1	0	0	0	0	0	0	0	0	0	0	1	0	0	0	0	0	0	0	0	0	1	1	1	0	0	0	1	0	0	0	0
		Bg0030	Bifidobacterium kashiwanohense A		96.76	0.948154	0.933962	0	0	0	0	0	0	1	0	0	1	1	0	0	0	0	0	0	0	0	0	1	1	0	0	0	0	0	0	0	0	0	1	1	1	1	0	1	1	0	0	0	0
		Bg0036	Bifidobacterium kashiwanohense A	-0.0209101	93.55	0.946401	0.95283	0	1	0	0	0	0	1	0	0	1	1	0	0	0	0	0	0	0	0	0	0	1	0	0	0	0	0	0	0	0	0	1	1	1	1	0	1	1	0	0	0	0
		Bg0021	Bifidobacterium kashiwanohense A	-0.014867	92.94	0.946392	0.90566	0	0	0	0	0	0	1	0	1	1	1	0	0	0	0	0	0	0	0	0	1	1	0	0	0	0	0	0	0	0	0	1	1	1	1	0	1	1	0	0	0	0
		Bg0050	Bifidobacterium kashiwanohense A	-0.0151501	91.38	0.945072	0.933962	0	1	0	0	0	0	1	0	0	1	1	0	0	0	0	0	0	0	0	0	1	1	0	0	0	0	0	0	0	0	0	1	1	1	1	0	0	1	0	0	0	0
		Bg0011	Bifidobacterium kashiwanohense A	-0.0207964	98.18	0.944836	0.924528	0	1	1	0	0	0	1	0	0	1	1	0	0	0	0	0	0	0	0	0	1	1	0	0	0	0	0	0	0	0	0	1	1	1	1	0	0	1	0	0	0	0
		Bg0046	Bifidobacterium kashiwanohense A	-0.0237665	99.55	0.944829	0.933962	0	1	1	0	0	0	1	0	0	1	1	0	0	0	0	0	0	0	0	0	1	1	0	0	0	0	0	0	0	0	0	1	1	1	1	0	0	1	0	0	0	0
		Bg0024	Bifidobacterium kashiwanohense A	-0.0175558	94.55	0.943501	0.943396	0	1	0	0	0	0	1	0	0	1	1	0	0	0	0	0	0	0	0	0	0	1	0	0	0	0	0	0	0	0	0	1	1	1	1	0	0	1	0	0	0	0
		Bg0215	Bifidobacterium catenulatum		96.02	0.942627	0.962264	0	1	0	0	0	0	1	0	0	1	1	0	0	0	0	0	0	0	0	0	1	1	0	0	0	0	0	0	0	0	0	1	1	1	0	0	0	1	0	0	0	0
Bifidobacterium longum subsp. infantis	Bg463							0	0	0	0	0	0	1	1	0	1	1	0	0	1	0	1	0	0	0	0	0	1	0	0	0	0	0	0	0	0	1	1	1	1	1	0	0	1	0	0	1	0
		Bg0001	Bifidobacterium longum	-0.027088	97.45	0.966663	0.867925	0	1	0	0	1	1	1	0	1	1	1	0	0	1	0	1	0	0	0	0	0	1	0	0	0	0	0	0	0	0	1	1	1	1	0	1	0	1	0	0	1	0
		Bg0006	Bifidobacterium longum	-0.0257862	90.11	0.959866	0.858491	0	1	0	0	1	0	1	0	0	1	1	0	0	1	0	1	0	0	0	0	0	1	0	0	0	0	0	0	0	0	1	1	1	1	1	1	0	1	0	0	0	0
Blautia luti	Bg7063				99.37			0	0	1	0	0	0	1	1	0	0	1	0	1	0	1	0	0	0	0	0	0	1	0	0	0	1	0	0	0	1	1	0	1	1	0	0	0	0	0	0	1	0
		Bg0142	Blautia_A massiliensis	0.0268455	93.04	0.993192	0.962264	0	0	1	0	0	0	1	1	0	0	1	0	1	0	1	0	0	0	0	0	0	1	0	0	0	1	0	0	0	1	0	0	1	1	0	0	0	0	0	0	0	0
		Bg0628	Blautia_A massiliensis	0.0280312	97.47	0.978393	0.933962	0	0	1	0	0	0	1	1	0	1	1	0	1	0	1	0	0	0	0	0	0	1	0	0	0	0	0	0	0	1	0	0	1	1	0	0	0	0	0	0	0	0
		Bg0629	Blautia_A massiliensis	0.0328347	97.05	0.977983	0.943396	0	0	1	0	0	0	1	1	0	1	1	0	1	0	1	0	0	0	0	0	0	1	0	0	0	1	0	0	0	1	1	0	1	1	0	1	0	0	0	0	0	0
		Bg0588	Blautia_A massiliensis	0.0256124	97.47	0.977086	0.95283	0	0	1	0	0	0	1	0	0	1	0	0	1	0	1	0	0	0	0	0	0	1	0	0	0	1	0	0	0	1	1	0	1	1	0	0	0	0	0	0	0	0
		Bg0605	Blautia_A massiliensis	0.0323673	93.88	0.976967	0.962264	0	0	1	0	0	0	1	1	0	1	1	0	1	0	1	0	0	0	0	0	0	1	0	0	0	1	0	0	0	1	1	1	1	1	0	0	0	0	0	0	0	0
		Bg0525	Blautia_A massiliensis	0.047521	98.1	0.976305	0.943396	0	0	1	0	0	0	1	0	0	1	1	0	1	0	1	0	0	0	0	0	0	1	0	0	0	1	0	0	0	1	1	0	1	1	0	1	0	1	0	0	0	0
		Bg0555	Blautia_A massiliensis	0.017769	95.57	0.976041	0.915094	0	0	1	0	0	0	0	0	0	1	1	0	1	0	1	0	0	0	0	0	0	1	0	0	0	1	0	0	0	1	0	0	1	1	0	1	0	0	0	0	0	0
		Bg0642	Blautia_A massiliensis	0.0227481	93.46	0.975618	0.924528	0	0	1	0	0	0	1	1	0	1	1	0	1	0	1	0	0	0	0	0	0	1	0	0	0	1	0	0	0	1	1	0	1	1	0	1	0	0	0	0	1	0
		Bg0729	Blautia_A massiliensis		94.3	0.964555	0.915094	0	0	1	0	0	0	1	1	0	1	1	0	1	0	1	0	0	0	0	0	0	1	0	0	0	1	0	0	0	1	1	0	1	1	0	1	0	1	0	0	1	0
		Bg0824	Blautia_A massiliensis	0.0201655	90.58	0.962578	0.915094	0	0	1	0	0	0	1	0	0	1	1	0	1	0	1	0	0	0	0	0	0	1	0	0	0	1	0	0	0	1	1	0	1	1	0	1	0	1	0	0	1	0
Blautia obeum	Bg7063							0	0	1	0	1	0	1	1	1	0	0	0	0	1	1	0	0	0	0	0	0	1	0	0	0	1	0	0	0	1	1	0	1	1	0	0	0	0	0	0	0	0
		Bg0307	Blautia_A obeum		94.05	0.992909	0.933962	0	0	1	0	1	0	1	1	0	0	0	0	0	0	0	0	0	0	0	0	0	1	0	0	0	1	0	0	0	1	0	0	1	1	0	0	0	0	0	0	0	0
		Bg0180	Blautia_A obeum		99.37	0.98911	0.943396	0	0	1	0	1	0	1	1	0	0	0	0	0	1	1	0	0	0	0	0	0	1	0	0	0	0	0	0	0	1	0	0	1	1	0	0	0	0	0	0	0	0
		Bg0491	Blautia_A obeum		93.67	0.98122	0.896226	0	0	1	0	1	0	1	1	0	1	0	0	0	0	0	0	0	0	0	0	0	1	0	0	0	0	0	0	0	0	1	0	1	1	0	0	0	0	0	0	0	0
Dorea formicigenerans	Bg7063							0	0	0	0	0	0	0	0	0	1	0	0	0	0	0	1	1	0	0	0	0	0	1	0	0	0	0	0	0	0	1	1	1	1	0	0	0	0	1	0	0	0
		Bg0109	Dorea formicigenerans		90.45	0.993595	0.962264	0	0	0	0	0	0	0	0	0	1	1	0	0	0	0	1	1	0	0	0	0	0	1	0	0	0	0	0	0	0	1	1	1	1	0	0	0	0	1	0	0	0
		Bg0236	Dorea formicigenerans		93.8	0.987795	0.962264	0	0	0	0	0	0	0	0	0	0	1	0	0	0	0	1	1	0	0	0	0	0	0	0	0	0	0	0	0	0	1	1	1	1	0	0	0	0	1	0	0	0
		Bg0603	Dorea formicigenerans	0.0198888	92.25	0.98055	0.915094	0	0	0	0	0	0	0	0	1	0	1	0	0	0	0	1	1	0	0	0	0	0	0	0	0	0	0	0	0	0	1	1	1	1	0	0	0	0	0	0	0	0
		Bg0496	Dorea formicigenerans	0.0151187	93.72	0.979932	0.924528	0	0	0	0	0	0	0	0	1	0	1	0	0	0	0	1	1	0	0	0	0	0	0	0	0	0	0	0	0	0	1	1	1	1	0	0	0	0	1	0	0	0
		Bg0576	Dorea formicigenerans	0.0169514	93.75	0.97686	0.915094	0	0	0	0	1	0	0	0	1	0	1	0	0	0	0	1	1	0	0	0	0	0	0	0	0	0	0	0	0	0	1	1	1	1	0	0	0	0	1	0	0	0
Dorea longicatena	Bg7063							0	0	1	0	0	0	0	1	0	1	1	0	0	0	0	1	0	0	0	0	0	1	0	0	0	0	1	0	0	1	0	1	1	1	0	0	0	0	0	0	1	0
		Bg0209	Dorea longicatena B		90.06	0.992859	0.95283	0	0	1	0	0	0	0	1	0	1	1	0	0	0	0	1	0	0	0	0	0	1	0	0	0	0	1	0	0	1	0	1	1	1	0	0	0	0	0	0	1	0
		Bg0522	Dorea longicatena B		93.48	0.98004	0.943396	0	0	1	0	0	0	0	1	0	1	1	0	0	0	0	1	0	0	0	0	0	1	0	0	0	1	1	0	0	1	1	1	1	1	0	0	0	0	0	0	1	0
		Bg0226	Dorea longicatena B		98.83	0.979911	0.915094	0	0	0	0	0	0	0	1	0	1	1	0	0	0	0	1	0	0	0	0	0	1	0	0	0	1	0	0	0	1	1	1	1	1	0	0	0	1	0	0	1	0
		Bg0426	Dorea longicatena B		95.97	0.97985	0.924528	0	0	1	0	0	0	0	1	0	1	1	0	0	0	0	1	0	0	0	0	0	1	0	0	0	0	1	0	0	1	1	1	1	1	0	1	0	0	0	0	0	0
		Bg0446	Dorea longicatena B	0.016194	91.08	0.979805	0.943396	0	0	1	0	0	0	0	1	0	1	1	0	0	0	0	1	0	0	0	0	0	1	0	0	0	0	0	0	0	1	1	1	1	1	0	0	0	0	0	0	1	0
		Bg0329	Dorea longicatena B		97.14	0.979703	0.943396	0	0	1	0	0	0	0	1	0	1	1	0	0	0	0	1	0	0	0	0	0	1	0	0	0	0	0	0	0	1	1	1	1	1	0	0	0	0	0	0	1	0
		Bg0336	Dorea longicatena B		90.64	0.979159	0.924528	0	0	1	0	0	0	0	0	0	1	1	0	0	0	0	1	0	0	0	0	0	1	0	0	0	0	1	0	0	1	1	1	1	1	0	0	0	0	0	0	0	0
		Bg0259	Dorea longicatena B		97.66	0.97882	0.943396	0	0	1	0	0	0	0	0	0	1	1	0	0	0	0	1	0	0	0	0	0	1	0	0	0	0	1	0	0	1	0	1	1	1	0	0	0	0	0	0	1	0
		Bg0464	Dorea longicatena B		95.91	0.977778	0.943396	0	0	1	0	0	0	0	1	0	1	1	0	0	0	0	1	0	0	0	0	0	1	0	0	0	0	1	0	0	0	0	1	1	1	0	1	0	0	0	0	1	0
		Bg0365	Dorea longicatena B		97.34	0.976295	0.924528	0	0	1	0	0	0	0	1	0	1	1	0	0	0	0	1	0	0	0	0	0	1	0	0	0	1	1	0	0	0	1	1	1	1	0	1	0	0	0	0	1	0
		Bg0512	Dorea longicatena B		94.74	0.975512	0.924528	0	1	1	0	0	0	0	1	0	1	1	0	0	0	0	1	0	0	0	0	0	1	0	0	0	0	1	0	0	0	1	1	1	1	0	0	0	0	0	0	1	0
Enterococcus avium	Bang_SAM2.39.S1							1	0	0	0	0	0	0	1	0	0	1	0	1	0	0	1	0	0	1	0	0	1	0	0	1	0	0	1	0	1	0	1	1	1	1	1	1	0	1	1	0	0
		Bg0252	Enterococcus_A avium	-0.0185211	91.07	0.989718	0.981132	1	0	0	0	0	0	0	1	0	0	1	0	1	0	0	1	0	0	1	0	0	1	0	0	1	0	0	1	0	1	0	1	1	1	1	1	1	0	1	1	0	0
		Bg0257	Enterococcus_A avium	-0.0163027	93.6	0.988114	0.933962	1	0	0	0	1	0	0	1	0	0	1	0	1	0	0	1	0	0	1	0	0	1	0	0	1	0	0	1	0	0	0	0	1	1	1	1	1	1	1	0	0	0
Escherichia coli	PS131.S11							1	0	0	0	1	0	0	1	1	0	1	0	0	1	0	1	1	0	1	1	1	1	1	1	0	1	1	1	0	0	0	1	1	1	1	1	0	1	0	1	1	0
		Bg0053	Escherichia coli_D	-0.0245061	97.39	0.997409	0.962264	1	0	0	0	1	0	0	1	1	0	1	0	0	1	0	1	1	0	1	1	1	1	1	1	0	1	1	1	0	0	0	1	1	1	1	1	0	1	0	0	1	0
		Bg0017	Escherichia flexneri	-0.0225771	96.94	0.976582	0.95283	0	0	0	0	1	0	0	1	1	0	1	0	1	1	0	1	1	0	1	1	1	1	1	1	0	1	1	1	0	0	0	1	1	1	1	1	1	1	0	1	1	1
		Bg0047	Escherichia flexneri	-0.0285332	96.84	0.976346	0.933962	0	0	0	0	1	0	0	1	1	0	1	0	1	1	0	1	1	0	1	1	1	1	1	1	0	1	1	1	0	0	0	1	1	1	1	1	0	1	0	1	1	1
		Bg0026	Escherichia flexneri	-0.0229373	98.05	0.976122	0.95283	1	0	0	0	1	0	0	1	1	0	1	0	1	1	0	1	1	0	1	1	1	1	1	1	0	1	1	1	0	0	0	1	1	1	1	1	0	1	0	1	1	1
		Bg0051	Escherichia flexneri	-0.0236982	95.85	0.976005	0.896226	0	0	0	0	1	0	0	1	1	0	1	0	1	1	0	1	1	0	1	1	1	1	1	1	0	1	1	1	0	0	0	1	1	1	1	1	0	1	0	0	1	1
Faecalibacterium prausnitzii	Bg7063_ SSTS2015							0	0	0	0	0	0	1	1	0	1	1	0	0	0	0	1	1	1	1	1	0	1	1	0	0	1	0	0	0	0	1	1	1	1	0	0	0	0	0	1	1	0
		Bg0005	Faecalibacterium prausnitzii G		92.57	0.984196	0.95283	0	0	0	0	0	0	1	0	0	0	1	0	0	0	0	1	1	1	1	1	0	1	1	0	0	1	0	0	0	0	1	0	1	1	0	0	0	0	0	1	1	0
Lactococcus garvieae	Bang155.08_4B6_JG2017							0	0	0	0	0	0	0	1	0	0	1	0	0	0	0	0	0	0	1	1	1	1	0	0	0	1	0	0	1	0	0	1	1	1	1	1	1	0	0	1	0	0
		Bg0590	Lactococcus garvieae		93.62	0.97527	0.915094	0	0	0	0	0	0	0	1	0	0	1	0	0	0	0	0	0	0	0	0	1	1	0	0	0	1	0	0	0	0	0	0	1	1	0	1	1	0	0	1	0	0
		Bg0895	Lactococcus petauri		99.62	0.943675	0.933962	0	0	0	0	0	0	0	1	0	0	1	0	0	0	0	0	0	0	1	1	1	1	0	0	0	1	0	0	0	0	0	0	1	1	1	1	1	0	0	1	0	0
Ligilactobacillus ruminis	ATCC 25644							0	0	0	0	0	0	0	1	0	0	1	0	0	0	0	0	0	0	0	0	0	1	0	0	0	0	0	0	0	0	0	1	1	1	0	1	0	0	0	0	0	0
		Bg0084	Ligilactobacillus ruminis		97.91	0.986792	0.962264	0	0	0	0	0	0	0	1	0	0	1	0	0	0	0	0	0	0	0	0	0	1	0	0	0	0	0	0	0	0	0	1	1	1	0	1	0	1	0	0	0	0
		Bg0122	Ligilactobacillus ruminis		98.95	0.985546	0.971698	0	0	0	0	0	0	0	1	0	0	1	0	0	0	0	0	0	0	0	0	0	1	0	0	0	0	0	0	0	0	0	1	1	1	0	1	0	1	0	0	0	0
		Bg0112	Ligilactobacillus ruminis		98.95	0.985437	0.971698	0	0	0	0	0	0	0	1	0	0	1	0	0	0	0	0	0	0	0	0	0	1	0	0	0	0	0	0	0	0	0	1	1	1	0	1	0	1	0	0	0	0
		Bg0039	Ligilactobacillus ruminis		96.6	0.980466	0.962264	0	0	0	0	0	0	0	1	0	0	1	0	0	0	0	1	0	0	0	0	0	1	0	0	0	0	0	0	0	0	0	1	1	1	0	1	0	0	0	0	0	0
		Bg0045	Ligilactobacillus ruminis		98.95	0.979018	0.95283	0	0	0	0	0	0	0	1	0	0	0	0	0	0	0	1	0	0	0	0	0	1	0	0	0	0	0	0	0	0	0	1	1	1	0	1	0	1	0	0	0	0
		Bg0016	Ligilactobacillus ruminis		98.95	0.977683	0.962264	0	0	0	0	0	0	0	1	0	0	1	0	0	0	0	1	0	0	0	0	0	1	0	0	0	0	0	0	0	0	0	1	1	1	0	1	0	0	0	0	0	0
		Bg0029	Ligilactobacillus ruminis		93.21	0.972453	0.95283	0	0	0	0	0	0	0	1	0	0	0	0	0	0	0	1	0	0	0	0	0	1	0	0	0	0	0	0	0	0	0	1	1	1	0	1	0	0	0	0	0	0
Mitsuokella multacida	DSM 20544							0	0	0	0	1	0	0	1	0	0	1	0	0	0	0	0	0	0	0	0	0	1	0	0	0	0	0	0	0	1	0	1	0	1	1	1	0	0	0	1	0	0
		Bg0160	Mitsuokella multacida		99.07	0.976242	0.95283	0	0	0	0	1	0	0	1	0	0	1	0	0	1	0	0	0	0	0	0	0	1	0	0	0	0	0	0	0	1	0	1	0	0	0	1	0	0	0	1	0	0
		Bg0604	Mitsuokella multacida		93.88	0.969519	0.933962	0	0	0	0	1	0	0	1	0	0	1	0	0	0	0	0	0	0	0	0	0	1	0	0	0	0	0	0	0	1	0	1	0	0	0	1	0	0	0	0	0	0
		Bg0509	Mitsuokella multacida		93.54	0.961931	0.943396	0	0	0	0	1	0	0	0	0	0	1	0	0	0	0	0	0	0	0	0	0	1	0	0	0	0	0	0	0	1	0	1	0	0	0	1	0	0	0	0	0	0
Prevotella copri	Bg131							0	1	0	0	1	0	1	1	0	1	1	0	0	0	0	1	1	1	0	0	0	1	1	0	0	0	0	0	0	0	0	1	1	1	0	0	1	0	0	0	1	0
		Bg0003	Prevotella sp900557255		98.65	0.98066	0.971698	0	1	0	0	1	0	1	0	0	1	1	0	0	0	0	1	1	1	0	0	0	1	1	0	0	0	0	0	0	0	0	1	1	1	0	0	1	0	0	0	1	0
		Bg0018	Prevotella copri	0.018001	95.27	0.968844	0.971698	0	1	0	0	1	0	1	1	0	1	1	0	0	0	0	1	1	1	0	0	0	1	1	0	0	0	0	0	0	0	0	1	1	1	1	0	1	0	0	0	0	0
		Bg0019	Prevotella copri	0.0203333	92.55	0.968644	0.962264	0	1	0	0	1	0	1	1	0	1	1	0	0	0	0	1	1	1	0	0	0	1	1	0	0	0	0	0	0	0	0	1	1	1	0	0	1	0	0	0	0	0
		Bg0008	Prevotella copri		96.06	0.967719	0.962264	0	1	0	0	1	0	1	0	0	1	1	0	0	0	0	1	1	1	0	0	0	1	1	0	0	0	0	0	0	0	0	1	1	1	1	0	1	0	0	0	0	0
Ruminococcus gnavus	M8243_3A11_TMS_2014							0	0	1	0	0	0	1	1	0	1	1	0	1	1	1	0	1	1	0	0	0	1	1	1	0	1	0	0	1	1	1	1	1	1	0	0	0	1	0	0	1	1
		Bg0054	Ruminococcus_B gnavus		99.42	0.988836	0.962264	0	0	1	0	0	0	1	1	0	1	1	0	1	1	1	0	1	1	0	0	0	1	1	0	0	1	0	0	1	1	1	0	1	1	0	1	0	1	0	0	1	1
		Bg0067	Ruminococcus_B gnavus	-0.0228583	98.83	0.98825	0.962264	0	0	1	0	0	0	1	1	0	1	1	0	0	1	1	0	1	1	0	0	0	1	1	1	0	1	0	0	1	0	1	0	1	1	0	0	0	1	0	0	1	0
		Bg0089	Ruminococcus_B gnavus		91.05	0.981694	0.886792	0	0	0	0	0	0	1	1	0	1	1	0	0	1	1	0	1	1	0	0	0	1	1	0	0	1	0	0	1	0	1	0	1	1	0	0	0	1	0	0	0	0
Ruminococcus torques	Bg7063							0	0	1	0	0	0	0	1	0	1	1	0	1	1	1	0	0	0	0	0	0	1	0	0	0	1	0	0	0	0	0	1	1	1	0	0	0	1	0	0	0	0
		Bg0373	Mediterraneibacter faecis		98.54	0.983542	0.971698	0	0	1	0	0	0	0	1	0	1	1	0	1	1	1	0	0	0	0	0	0	1	0	0	0	1	0	0	0	0	0	1	1	1	0	0	0	1	0	0	0	1
		Bg0379	Mediterraneibacter faecis		95.22	0.983174	0.962264	0	0	1	0	0	0	0	1	0	1	1	0	0	1	0	0	0	0	0	0	0	1	0	0	0	1	0	0	0	0	0	1	1	1	0	0	0	1	0	0	0	0
		Bg0370	Mediterraneibacter faecis		90.35	0.983035	0.971698	0	0	1	0	0	0	0	1	0	1	1	0	1	1	1	0	0	0	0	0	0	1	0	0	0	1	0	0	0	0	0	1	1	1	0	0	0	1	0	0	0	1
		Bg0349	Mediterraneibacter faecis		90.94	0.982842	0.971698	0	0	1	0	0	0	0	1	0	1	1	0	1	1	1	0	0	0	0	0	0	1	0	0	0	1	0	0	0	0	1	1	1	1	0	0	0	1	0	0	0	1
		Bg0537	Mediterraneibacter faecis		90.64	0.979617	0.933962	0	0	1	0	0	0	0	1	0	1	0	0	0	1	0	0	0	0	0	0	0	1	0	0	0	1	0	0	0	0	0	1	1	1	0	0	0	1	0	0	0	0
		Bg0490	Mediterraneibacter faecis		95.3	0.977901	0.95283	0	0	1	0	0	0	0	1	0	1	1	0	0	1	0	0	0	0	0	0	0	1	0	0	0	1	0	0	0	0	0	1	1	1	0	0	0	1	0	0	0	0
		Bg0574	Mediterraneibacter faecis		95.61	0.977901	0.962264	0	0	1	0	0	0	0	1	0	1	1	0	0	1	1	0	0	0	0	0	0	1	0	0	0	1	0	0	0	0	0	1	1	1	0	0	0	1	0	0	0	0
		Bg0613	Mediterraneibacter faecis		92.11	0.977871	0.943396	0	0	1	0	0	0	0	1	0	1	1	0	0	1	0	0	0	0	0	0	0	1	0	0	0	1	0	0	0	0	0	1	1	1	0	0	1	1	0	0	0	0
		Bg0430	Mediterraneibacter faecis		93.86	0.977587	0.933962	0	0	1	0	0	0	0	1	0	1	1	0	0	1	0	0	0	0	0	0	0	1	0	0	0	1	0	0	0	0	0	1	1	1	0	0	0	1	0	0	0	0
		Bg0469	Mediterraneibacter faecis		95.91	0.977516	0.95283	0	0	1	0	0	0	0	1	0	1	1	0	0	1	0	0	0	0	0	0	0	1	0	0	0	1	0	0	0	0	0	1	1	1	0	0	0	1	0	0	0	0
		Bg0408	Mediterraneibacter faecis		97.95	0.973213	0.915094	0	0	1	0	0	0	1	1	0	1	1	0	0	1	1	0	0	0	0	0	0	1	0	0	0	1	0	0	0	0	1	1	1	1	0	0	1	1	0	0	0	0
		Bg0792	Mediterraneibacter faecis		95.03	0.966106	0.943396	0	0	1	0	0	0	0	1	0	1	1	0	0	1	1	0	0	0	0	0	0	1	0	0	0	1	0	0	0	0	0	1	1	1	0	0	0	1	0	0	0	0
Streptococcus gallolyticus	PS.064.S07							0	0	1	0	0	0	0	1	0	1	1	0	1	0	0	0	0	0	0	0	0	1	0	0	1	1	0	0	0	0	0	1	1	1	0	1	0	0	0	0	0	0
		Bg0043	Streptococcus lutetiensis		96.63	0.993975	0.971698	0	0	1	0	0	0	0	1	0	1	1	0	0	0	0	1	0	0	0	0	0	1	0	0	0	1	0	0	0	0	0	1	1	1	0	1	0	0	0	0	0	0
		Bg0037	Streptococcus lutetiensis	-0.0145413	96.44	0.986534	0.981132	0	0	1	0	0	0	0	1	0	1	1	0	0	0	0	0	0	0	0	0	0	1	0	0	0	1	0	0	0	0	0	1	1	1	0	1	0	0	0	0	0	0
Streptococcus pasteurianus	Bang_SAM2.39.S1							0	0	1	0	0	0	0	1	0	0	1	0	0	0	0	1	0	0	1	0	0	1	0	1	0	1	0	0	0	1	0	1	1	1	0	1	1	0	1	0	0	0
		Bg0032	Streptococcus pasteurianus	-0.0145075	100	0.996402	0.981132	0	0	1	0	0	0	0	1	0	0	1	0	0	0	0	1	0	0	1	0	0	1	0	0	0	1	0	0	0	1	0	1	1	1	0	1	1	0	1	0	0	0
		Bg0212	Streptococcus gallolyticus		99.68	0.958212	0.886792	0	0	1	0	0	0	0	0	0	0	1	0	0	0	0	1	0	0	0	0	0	1	0	0	0	1	0	0	0	0	0	1	1	1	0	1	0	0	0	0	0	0
1Based on the following linear mixed effects model [fixed effects: MAG abundance and study week; random effect: patient ID (PID)]									Functional pathway predicted to be present
WLZ ~ β1 (MAG abundance)+β2 (study week)+(1|PID)									Functional pathway predicted to be absent
[truncated: 64 more columns]

## Sheet: table S1efg
Supplementary Table 1 - Bacterial strains used in the defined community gnotobiotic mouse experiments
(e) Comparison of PULs conserved1 between MAG Bg0018 and Bg0019 with PULs in P. copri Bg131 and other P. copri MAGs
CAZymes in PUL		Substrate	Bg0018	Bg0019	P. copri Bg131	Bg0008	Bg0003		Bg0035	Bg0048	Bg0138	Bg0101	Bg0002	Bg0004	Bg0015
CBM20|GH77 + GH97 + GH13_14 + GH13		starch	PUL 18a	PUL 17a	PUL 27a	PUL 19a	PUL 12a		PUL 15a	PUL 9			PUL 16a	PUL 9a	PUL 9
GH43_4 + GH43_5 + GH51		arabinogalactan	PUL 18b	PUL 17b		PUL 19b			PUL 15b
GH3 + GH16_3		b-1,3-glucan	PUL 16	PUL 11	PUL 30
GH127 + 43_34|CBM32 + GH97 + GH146		pectin	PUL 2	PUL 10	PUL 3	PUL 14	PUL 20		CAZyme cluster	PUL 8
GH105|28 + PL1 + CE8 + GH28 + GH43_10		pectin	PUL 20	PUL 4			PUL 21 + PUL 22		PUL 18	PUL 12
PL1|CBM77 + GH53 + GH2		pectic galactan	PUL 6	PUL 16	PUL 14	PUL 21	PUL 3		PUL 5	PUL 1	PUL 21	PUL 25	PUL 10	PUL 1
GH2 + GH63		b-galactoside, a-glucoside, a-mannoside	PUL 10	PUL 9		PUL 9	PUL 27
GH5_4 + GH3		b-glucan, xylan	PUL 12	PUL 13	PUL 8		PUL 25		PUL 22					PUL 20
GH130 + GH26 + CE7 + GH5_4|GH26 + GH26		b-glucan, b-mannan, xylan, arabinoxylan, glucomanan, xyloglucan	PUL 14	PUL 7		PUL 4					PUL 7	PUL 1
GH5_4 + GH5_4 + GH5_7		b-glucan, b-mannan, xylan, glucomanan	PUL 13	PUL 8		PUL 5
1see accompanying paper (Hibberd, Webber et al.) for details
	Functionally conserved
	Structurally distinct
	Not conserved/absent
(f) P. copri Bg131 PULs
					PUL homologues
Prevotella copri Bg131		Predicted PUL target(s)	Contig	Genomic location (nt)	Bg0018	Bg0019	P. stercorea
PUL 1		O-glycans/mucins	NJCFFJJN_4	53,823-67,570						Functionally conserved
PUL 2		a-L-fucoside + b-galactoside	NJCFFJJN_4	176,960-188,692						Structurally distinct
PUL 3		pectin	NJCFFJJN_4	416,026-432,131	PUL 2	PUL 10				Not conserved/absent
PUL 4		no CAZyme	NJCFFJJN_4	976,236-985,788		PUL 18
PUL 5		b-mannan	NJCFFJJN_4	1,789,182-1,801,010
PUL 6		homogalacturonan	NJCFFJJN_4	1,898,684-1,916,067
PUL 7		pectin	NJCFFJJN_4	1,917,979-1,931,862
PUL 8		b-glucan, xylan	NJCFFJJN_4	2,100,127-2,114,131	PUL 12	PUL 13
PUL 9		b-1,6-glucan	NJCFFJJN_4	2,115,601-2,125,069
PUL 10		no CAZyme	NJCFFJJN_4	2,308,872-2,314,214		PUL 14
PUL 11		sucrose, inulin, levan	NJCFFJJN_4	2,329,973-2,336,605	PUL 11	CAZyme cluster	PUL 4
PUL 12		xylan	NJCFFJJN_4	2,385,085-2,404,967
PUL 13		arabinoxylan	NJCFFJJN_4	2,414,928-2,436,160	PUL 8
PUL 14		pectic galactan	NJCFFJJN_4	2,600,824-2,626,492	PUL 6	PUL 16
PUL 15		arabinoxylan	NJCFFJJN_4	2,691,561-2,710,398	PUL 5	PUL 3
PUL 16		no CAZyme	NJCFFJJN_4	2,713,850-2,719,492		PUL 2
PUL 17		unknown b-galactoside	NJCFFJJN_4	2,948,081-2,961,522
PUL 18		no CAZyme	NJCFFJJN_4	3,126,506-3,131,588
PUL 19		b-1,2-glucan	NJCFFJJN_4	3,143,046-3,153,155
PUL 20		no CAZyme	NJCFFJJN_4	3,182,563-3,187,111		PUL 12
PUL 21		N and O-glycans	NJCFFJJN_4	3,188,963-3,206,116
PUL 22		a-glucoside, a-1,6-glucan (dextran)	NJCFFJJN_4	3,288,751-3,307,423
PUL 23		unknown	NJCFFJJN_5	16,234-40,890
PUL 24		no CAZyme	NJCFFJJN_5	61,127-75,818
PUL 25		type II rhamnogalacturonan	NJCFFJJN_5	126,211-176,300
PUL 26		a-glucan (starch)	NJCFFJJN_5	186,194-197,081
PUL 27a		starch	NJCFFJJN_5	208,476-227,992	PUL 18a	PUL 17a
PUL 27b		arabinogalactan	NJCFFJJN_5	228,820-247,973	PUL 18b	PUL 17b
PUL 28		no CAZyme	NJCFFJJN_5	252,399-260,174
PUL 29		no CAZyme	NJCFFJJN_5	296,438-303,639	PUL 15
PUL 30		b-1,3-glucan	NJCFFJJN_5	325,752-337,891	PUL 16	PUL 11
PUL 31		a-glucan (starch)	NJCFFJJN_5	362,092-372,659	PUL 1	CAZyme cluster
(g) Global distribution of P. copri Bg131, P. copri MAGs, and P. stercorea CAZymes in different GH, PL, CE, and CBM families
Glycoside hydrolase (GH) family
Isolates/MAGs		GH2	GH3	GH5	GH8	GH10	GH13		GH16	GH18	GH20	GH23	GH24	GH25	GH26	GH27	GH28	GH29	GH30	GH31	GH32	GH33	GH35	GH36	GH43	GH51	GH53	GH57	GH63	GH66	GH67	GH73	GH77	GH78	GH84	GH85	GH92	GH94	GH95	GH97	GH105	GH106	GH109	GH115	GH123	GH125	GH127	GH130	GH133
P. copri Bg131		11	9	4	1	4	9		2	1	1	2	3	4	2	1	6	1	1	3	2	2	2	2	14	4	1	1	0	1	1	3	1	2	0	0	0	1	4	5	2	1	0	1	0	0	2	1	1
P. copri Bg0018		7	6	7	0	3	9		1	0	1	2	0	2	3	1	4	2	0	1	2	0	1	2	10	4	1	1	1	0	1	0	1	0	0	0	0	1	1	4	1	1	0	1	0	0	2	1	1
P. copri Bg0019		4	5	7	1	5	6		1	0	0	1	1	3	3	0	6	0	0	2	1	0	1	2	14	4	1	1	1	0	1	0	1	0	0	0	0	1	2	4	1	1	0	1	0	0	2	1	1
P. stercorea DSM 18206		4	0	0	0	0	5		1	0	3	3	5	4	0	2	1	4	0	1	1	2	0	2	0	0	1	1	1	0	0	3	1	0	2	4	5	0	2	1	0	0	1	0	1	1	0	1	1
Polysaccharide lyase (PL) family
Isolates/MAGs		PL1	PL33
P. copri Bg131		3	1
P. copri Bg0018		2	0
P. copri Bg0019		2	1
P. stercorea DSM 18206		0	0
Carbohydrate esterase (CE) family
Isolates/MAGs		CE1	CE2	CE4	CE6	CE7	CE8		CE9	CE11	CE12	CE19
P. copri Bg131		0	0	2	1	2	2		0	1	1	1
P. copri Bg0018		0	1	1	1	1	2		0	1	1	0
P. copri Bg0019		1	1	1	1	1	1		0	1	1	0
P. stercorea DSM 18206		0	0	1	0	0	0		2	1	0	0
Carbohydrate binding module (CBM) family
Isolates/MAGs		CBM4	CBM6	CBM13	CBM20	CBM26	CBM32		CBM48	CBM50	CBM51	CBM57	CBM77
P. copri Bg131		1	2	1	2	1	2		1	5	0	1	0
P. copri Bg0018		2	1	0	3	2	1		1	3	0	0	1
P. copri Bg0019		4	4	1	3	0	1		1	2	0	0	1
P. stercorea DSM 18206		0	0	0	1	0	1		0	4	2	0	0
	Families that can be linked to plant glycan degradation
	Families that can be linked to animal glycan degradation
[truncated: 9 more columns]

## Sheet: table S2
Supplementary Table 2 - Diets used in gnotobiotic mouse studies
(a) Ingredients in each diet module
Ingredients (g)	Breast milk mimic module	Locally available complementary foods module (Mirpur-18 module)	Therapeutic food module (MDCF-2 module)
Cooked potato		83.4284
Cooked red lentils		197.297
Cooked rice		507.334
Cooked spinach		76.6653
Cooked sweet pumpkin		73.2776
Cooked onion		45.0958
Iodized Salt		5.63394
Turmeric		5.63394
Garlic		5.63394
Sugar			308.6
Soybean oil			206.4
Chickpea flour			103.2
Peanut flour			103.2
Soybean flour			82.6
Raw banana			196
Similac Sensitive Infant Powder Formula	1000
Total (g)	1000	1000	1000
(b) Representation of modules in the weaning diet supplemented with MDCF-2
Module (g)	Weaning diet supplemented with MDCF-2
Breast milk mimic	295
Locally available complementary foods	500
Therapeutic food	205
Total (g)	1000
(c) Nutritional analysis of the diets
	Unit	MDCF-2 module	Weaning diet supplemented with MDCF-2
Calories	Kcal/g	5.05	4.72
Protein	%	12.6	10.7
Total fat	g/100g	20.1	18.4
Total dietary fiber	%	3.89	2.81
Moisture	%	8.63	12.9
Sodium	ppm	251.7	2419
Potassium	ppm	5676	5217
Calcium	ppm	1156	2957
Phosphorus	ppm	1936	2603
Magnesium	ppm	798.3	539.5
Iron	ppm	24.27	75.69
Manganese	ppm	10.39	5.6
Zinc	ppm	17.91	31.61
Copper	ppm	3.967	3.811
Alanine	g/100g	0.51	0.43
Arginine	g/100g	1.1	0.63
Aspartic acid	g/100g	1.41	0.99
Glutamic acid	g/100g	2.35	2.11
Glycine	g/100g	0.56	0.34
Histidine	g/100g	0.32	0.28
Isoleucine	g/100g	0.49	0.47
Leucine	g/100g	0.85	0.87
Lysine	g/100g	0.63	0.6
Methionine	g/100g	0.11	0.16
Phenylalanine	g/100g	0.65	0.54
Proline	g/100g	0.59	0.8
Serine	g/100g	0.57	0.51
Threonine	g/100g	0.43	0.41
Tyrosine	g/100g	0.41	0.47
Valine	g/100g	0.52	0.57
Cholesterol	%	0.00321	0.00329

## Sheet: table S3
Supplementary Table 3 - Body weights of offspring in the experiment described in Fig. 1 normalized to P21.
Treatment	Mouse ID	Sex	P21 Normalized Weight (%)	P35 Normalized Weight (%)	P53 Normalized Weight (%)
Arm 1	1	female	100	96.7391	115.87
	2	male	100	111.111	131.944
	3	male	100	116.667	157.381
	4	male	100	111.538	152.564
	5	female	100	115.584	159.221
	6	male	100	117.808	164.658
	7	male	100	107.229	149.157
	8	female	100	135.821	160.448
	mean ± SD		100.00 ± 0.00	114.06 ± 11.07	148.91 ± 16.70
Arm 2	1	male	100	101.19	122.619
	3	male	100	94.5055	110.989
	4	female	100	117.582	127.473
	5	female	100	117.391	136.957
	6	male	100	103.226	146.237
	mean ± SD		100.00 ± 0.00	106.78 ± 10.29	128.85 ± 13.49
Arm 3	1	male	100	92.4528	108.302
	2	female	100	113.483	128.876
	3	female	100	107.609	125.217
	4	female	100	112.222	125.889
	5	male	100	95.5556	124.222
	6	female	100	110.714	128.214
	7	male	100	109.195	126.437
	mean ± SD		100.00 ± 0.00	105.89 ± 8.39	123.88 ± 7.06

## Sheet: table S4a
Supplementary Table 4 - Absolute abundances of bacterial strains in dam-pup dyads colonized with cultured bacterial consortia in the experiment described in Fig. 1
(a) Sample metadata
Sample type	Postnatal day	Treatment	Dam or pup	Mouse ID	Sample ID	Number of raw reads	Index
Fecal sample	21	Arm 1	Dam	1	defined_community.with_P_copri_with_B_infantis_Bg2D9.postnatal_day_21.dam.m1.fecal_sample.CoProSeq	2352623	TACCTGACGGAGTTCC
				2	defined_community.with_P_copri_with_B_infantis_Bg2D9.postnatal_day_21.dam.m2.fecal_sample.CoProSeq	2213195	AGGACCGCGGAGTTCC
			Pup	1	defined_community.with_P_copri_with_B_infantis_Bg2D9.postnatal_day_21.pup.m1.fecal_sample.CoProSeq	2432226	GTCCGATTGGAGTTCC
				2	defined_community.with_P_copri_with_B_infantis_Bg2D9.postnatal_day_21.pup.m2.fecal_sample.CoProSeq	2246641	CACGAGTTGGAGTTCC
				3	defined_community.with_P_copri_with_B_infantis_Bg2D9.postnatal_day_21.pup.m3.fecal_sample.CoProSeq	2269202	CCACGGCCGGAGTTCC
				4	defined_community.with_P_copri_with_B_infantis_Bg2D9.postnatal_day_21.pup.m4.fecal_sample.CoProSeq	2392127	ACATGTAAGGAGTTCC
				5	defined_community.with_P_copri_with_B_infantis_Bg2D9.postnatal_day_21.pup.m5.fecal_sample.CoProSeq	2340581	TGTTAACTGGAGTTCC
				6	defined_community.with_P_copri_with_B_infantis_Bg2D9.postnatal_day_21.pup.m6.fecal_sample.CoProSeq	2176184	TTCTTCTACATGGCCA
				7	defined_community.with_P_copri_with_B_infantis_Bg2D9.postnatal_day_21.pup.m7.fecal_sample.CoProSeq	2194925	TACCTGACCATGGCCA
				8	defined_community.with_P_copri_with_B_infantis_Bg2D9.postnatal_day_21.pup.m8.fecal_sample.CoProSeq	2076849	AGGACCGCCATGGCCA
		Arm 2	Dam	1	defined_community.with_P_copri_with_B_infantis_Bg463.postnatal_day_21.dam.m1.fecal_sample.CoProSeq	2216910	CACGAGTTAATCTCTC
				2	defined_community.with_P_copri_with_B_infantis_Bg463.postnatal_day_21.dam.m2.fecal_sample.CoProSeq	2182533	CCACGGCCAATCTCTC
			Pup	1	defined_community.with_P_copri_with_B_infantis_Bg463.postnatal_day_21.pup.m1.fecal_sample.CoProSeq	2913457	CACGAGTTCCACGCGT
				3	defined_community.with_P_copri_with_B_infantis_Bg463.postnatal_day_21.pup.m3.fecal_sample.CoProSeq	2263827	CCACGGCCCCACGCGT
				4	defined_community.with_P_copri_with_B_infantis_Bg463.postnatal_day_21.pup.m4.fecal_sample.CoProSeq	2256862	ACATGTAACCACGCGT
				5	defined_community.with_P_copri_with_B_infantis_Bg463.postnatal_day_21.pup.m5.fecal_sample.CoProSeq	2159188	TGTTAACTCCACGCGT
				6	defined_community.with_P_copri_with_B_infantis_Bg463.postnatal_day_21.pup.m6.fecal_sample.CoProSeq	2417104	TTCTTCTAGGAGTTCC
		Arm 3	Dam	1	defined_community.without_P_copri_with_B_infantis_Bg463.postnatal_day_21.dam.m1.fecal_sample.CoProSeq	2140704	AGGACCGCCCACGCGT
				2	defined_community.without_P_copri_with_B_infantis_Bg463.postnatal_day_21.dam.m2.fecal_sample.CoProSeq	2140704	GTCCGATTCCACGCGT
			Pup	1	defined_community.without_P_copri_with_B_infantis_Bg463.postnatal_day_21.pup.m1.fecal_sample.CoProSeq	2276347	ACATGTAAAATCTCTC
				2	defined_community.without_P_copri_with_B_infantis_Bg463.postnatal_day_21.pup.m2.fecal_sample.CoProSeq	2267344	TGTTAACTAATCTCTC
				3	defined_community.without_P_copri_with_B_infantis_Bg463.postnatal_day_21.pup.m3.fecal_sample.CoProSeq	2321619	TTCTTCTATAACCGCG
				4	defined_community.without_P_copri_with_B_infantis_Bg463.postnatal_day_21.pup.m4.fecal_sample.CoProSeq	2159957	TACCTGACTAACCGCG
				5	defined_community.without_P_copri_with_B_infantis_Bg463.postnatal_day_21.pup.m5.fecal_sample.CoProSeq	2165698	AGGACCGCTAACCGCG
				6	defined_community.without_P_copri_with_B_infantis_Bg463.postnatal_day_21.pup.m6.fecal_sample.CoProSeq	2196343	GTCCGATTTAACCGCG
				7	defined_community.without_P_copri_with_B_infantis_Bg463.postnatal_day_21.pup.m7.fecal_sample.CoProSeq	2195258	CACGAGTTTAACCGCG
	24	Arm 1	Dam	1	defined_community.with_P_copri_with_B_infantis_Bg2D9.postnatal_day_24.dam.m1.fecal_sample.CoProSeq	2223448	CACGAGTTTCATTACA
				2	defined_community.with_P_copri_with_B_infantis_Bg2D9.postnatal_day_24.dam.m2.fecal_sample.CoProSeq	2007886	AGGACCGCCCATCTTA
			Pup	1	defined_community.with_P_copri_with_B_infantis_Bg2D9.postnatal_day_24.pup.m1.fecal_sample.CoProSeq	2187459	CCACGGCCTCATTACA
				2	defined_community.with_P_copri_with_B_infantis_Bg2D9.postnatal_day_24.pup.m2.fecal_sample.CoProSeq	2070592	GTCCGATTCCATCTTA
				3	defined_community.with_P_copri_with_B_infantis_Bg2D9.postnatal_day_24.pup.m3.fecal_sample.CoProSeq	2109948	CACGAGTTCCATCTTA
				4	defined_community.with_P_copri_with_B_infantis_Bg2D9.postnatal_day_24.pup.m4.fecal_sample.CoProSeq	2100575	CCACGGCCCCATCTTA
				5	defined_community.with_P_copri_with_B_infantis_Bg2D9.postnatal_day_24.pup.m5.fecal_sample.CoProSeq	2234827	ACATGTAACCATCTTA
				6	defined_community.with_P_copri_with_B_infantis_Bg2D9.postnatal_day_24.pup.m6.fecal_sample.CoProSeq	2084399	TGTTAACTCCATCTTA
				7	defined_community.with_P_copri_with_B_infantis_Bg2D9.postnatal_day_24.pup.m7.fecal_sample.CoProSeq	2278700	TTCTTCTAATGTCAAT
		Arm 2	Dam	1	defined_community.with_P_copri_with_B_infantis_Bg463.postnatal_day_24.dam.m1.fecal_sample.CoProSeq	2313537	TTCTTCTACTGACGTG
				2	defined_community.with_P_copri_with_B_infantis_Bg463.postnatal_day_24.dam.m2.fecal_sample.CoProSeq	2226636	TTCTTCTAAGTTGGCT
			Pup	1	defined_community.with_P_copri_with_B_infantis_Bg463.postnatal_day_24.pup.m1.fecal_sample.CoProSeq	2138310	GTCCGATTTCATTACA
				3	defined_community.with_P_copri_with_B_infantis_Bg463.postnatal_day_24.pup.m3.fecal_sample.CoProSeq	2267214	ACATGTAATGGCGGTC
				4	defined_community.with_P_copri_with_B_infantis_Bg463.postnatal_day_24.pup.m4.fecal_sample.CoProSeq	2233819	TGTTAACTTGGCGGTC
				5	defined_community.with_P_copri_with_B_infantis_Bg463.postnatal_day_24.pup.m5.fecal_sample.CoProSeq	2271817	TTCTTCTACCATCTTA
				6	defined_community.with_P_copri_with_B_infantis_Bg463.postnatal_day_24.pup.m6.fecal_sample.CoProSeq	2148794	TACCTGACCCATCTTA
		Arm 3	Dam	1	defined_community.without_P_copri_with_B_infantis_Bg463.postnatal_day_24.dam.m1.fecal_sample.CoProSeq	2272525	AGGACCGCTCATTACA
				2	defined_community.without_P_copri_with_B_infantis_Bg463.postnatal_day_24.dam.m2.fecal_sample.CoProSeq	2131203	CCACGGCCTGGCGGTC
			Pup	1	defined_community.without_P_copri_with_B_infantis_Bg463.postnatal_day_24.pup.m1.fecal_sample.CoProSeq	2242816	TACCTGACCTGACGTG
				2	defined_community.without_P_copri_with_B_infantis_Bg463.postnatal_day_24.pup.m2.fecal_sample.CoProSeq	2215586	TACCTGACAGTTGGCT
				3	defined_community.without_P_copri_with_B_infantis_Bg463.postnatal_day_24.pup.m3.fecal_sample.CoProSeq	2131552	AGGACCGCAGTTGGCT
				4	defined_community.without_P_copri_with_B_infantis_Bg463.postnatal_day_24.pup.m4.fecal_sample.CoProSeq	2129686	GTCCGATTAGTTGGCT
				5	defined_community.without_P_copri_with_B_infantis_Bg463.postnatal_day_24.pup.m5.fecal_sample.CoProSeq	2086258	CACGAGTTAGTTGGCT
				6	defined_community.without_P_copri_with_B_infantis_Bg463.postnatal_day_24.pup.m6.fecal_sample.CoProSeq	2043249	CCACGGCCAGTTGGCT
	35	Arm 1	Dam	1	defined_community.with_P_copri_with_B_infantis_Bg2D9.postnatal_day_35.dam.m1.fecal_sample.CoProSeq	2333675	CACGAGTTTACTCCTT
				2	defined_community.with_P_copri_with_B_infantis_Bg2D9.postnatal_day_35.dam.m2.fecal_sample.CoProSeq	2189197	CCACGGCCTACTCCTT
			Pup	1	defined_community.with_P_copri_with_B_infantis_Bg2D9.postnatal_day_35.pup.m1.fecal_sample.CoProSeq	2359489	ACATGTAATACTCCTT
				2	defined_community.with_P_copri_with_B_infantis_Bg2D9.postnatal_day_35.pup.m2.fecal_sample.CoProSeq	2272287	TGTTAACTTACTCCTT
				3	defined_community.with_P_copri_with_B_infantis_Bg2D9.postnatal_day_35.pup.m3.fecal_sample.CoProSeq	2262108	TTCTTCTAAGGCTTAG
				4	defined_community.with_P_copri_with_B_infantis_Bg2D9.postnatal_day_35.pup.m4.fecal_sample.CoProSeq	2164609	TACCTGACAGGCTTAG
				5	defined_community.with_P_copri_with_B_infantis_Bg2D9.postnatal_day_35.pup.m5.fecal_sample.CoProSeq	2133534	AGGACCGCAGGCTTAG
				6	defined_community.with_P_copri_with_B_infantis_Bg2D9.postnatal_day_35.pup.m6.fecal_sample.CoProSeq	2104758	GTCCGATTAGGCTTAG
				7	defined_community.with_P_copri_with_B_infantis_Bg2D9.postnatal_day_35.pup.m7.fecal_sample.CoProSeq	2254547	CACGAGTTAGGCTTAG
				8	defined_community.with_P_copri_with_B_infantis_Bg2D9.postnatal_day_35.pup.m8.fecal_sample.CoProSeq	2201217	CCACGGCCAGGCTTAG
		Arm 2	Dam	1	defined_community.with_P_copri_with_B_infantis_Bg463.postnatal_day_35.dam.m1.fecal_sample.CoProSeq	2464915	TGTTAACTGAGTAGCC
				2	defined_community.with_P_copri_with_B_infantis_Bg463.postnatal_day_35.dam.m2.fecal_sample.CoProSeq	2441284	TTCTTCTAGTCTGAGG
			Pup	1	defined_community.with_P_copri_with_B_infantis_Bg463.postnatal_day_35.pup.m1.fecal_sample.CoProSeq	2295212	TGTTAACTTATGCAGT
				3	defined_community.with_P_copri_with_B_infantis_Bg463.postnatal_day_35.pup.m3.fecal_sample.CoProSeq	2354214	TTCTTCTATACTCCTT
				4	defined_community.with_P_copri_with_B_infantis_Bg463.postnatal_day_35.pup.m4.fecal_sample.CoProSeq	2308475	TACCTGACTACTCCTT
				5	defined_community.with_P_copri_with_B_infantis_Bg463.postnatal_day_35.pup.m5.fecal_sample.CoProSeq	2106977	AGGACCGCTACTCCTT
				6	defined_community.with_P_copri_with_B_infantis_Bg463.postnatal_day_35.pup.m6.fecal_sample.CoProSeq	2216320	GTCCGATTTACTCCTT
		Arm 3	Dam	1	defined_community.without_P_copri_with_B_infantis_Bg463.postnatal_day_35.dam.m1.fecal_sample.CoProSeq	2187988	CCACGGCCTATGCAGT
				2	defined_community.without_P_copri_with_B_infantis_Bg463.postnatal_day_35.dam.m2.fecal_sample.CoProSeq	2403056	ACATGTAATATGCAGT
			Pup	1	defined_community.without_P_copri_with_B_infantis_Bg463.postnatal_day_35.pup.m1.fecal_sample.CoProSeq	2264630	TACCTGACGTCTGAGG
				2	defined_community.without_P_copri_with_B_infantis_Bg463.postnatal_day_35.pup.m2.fecal_sample.CoProSeq	2165154	AGGACCGCGTCTGAGG
				3	defined_community.without_P_copri_with_B_infantis_Bg463.postnatal_day_35.pup.m3.fecal_sample.CoProSeq	2171003	GTCCGATTGTCTGAGG
				4	defined_community.without_P_copri_with_B_infantis_Bg463.postnatal_day_35.pup.m4.fecal_sample.CoProSeq	2306621	CACGAGTTGTCTGAGG
				5	defined_community.without_P_copri_with_B_infantis_Bg463.postnatal_day_35.pup.m5.fecal_sample.CoProSeq	2312489	CCACGGCCGTCTGAGG
				6	defined_community.without_P_copri_with_B_infantis_Bg463.postnatal_day_35.pup.m6.fecal_sample.CoProSeq	2379624	ACATGTAAGTCTGAGG
				7	defined_community.without_P_copri_with_B_infantis_Bg463.postnatal_day_35.pup.m7.fecal_sample.CoProSeq	2414142	TGTTAACTGTCTGAGG
	53	Arm 1	Pup	1	defined_community.with_P_copri_with_B_infantis_Bg2D9.postnatal_day_53.pup.m1.fecal_sample.CoProSeq	2110469	CCACGGCCATAGAGAG
				2	defined_community.with_P_copri_with_B_infantis_Bg2D9.postnatal_day_53.pup.m2.fecal_sample.CoProSeq	2258790	ACATGTAAATAGAGAG
				3	defined_community.with_P_copri_with_B_infantis_Bg2D9.postnatal_day_53.pup.m3.fecal_sample.CoProSeq	2248250	TGTTAACTATAGAGAG
				4	defined_community.with_P_copri_with_B_infantis_Bg2D9.postnatal_day_53.pup.m4.fecal_sample.CoProSeq	2439069	TTCTTCTAAGAGGATA
				5	defined_community.with_P_copri_with_B_infantis_Bg2D9.postnatal_day_53.pup.m5.fecal_sample.CoProSeq	2349963	TACCTGACAGAGGATA
				6	defined_community.with_P_copri_with_B_infantis_Bg2D9.postnatal_day_53.pup.m6.fecal_sample.CoProSeq	2243908	AGGACCGCAGAGGATA
				7	defined_community.with_P_copri_with_B_infantis_Bg2D9.postnatal_day_53.pup.m7.fecal_sample.CoProSeq	2268322	GTCCGATTAGAGGATA
				8	defined_community.with_P_copri_with_B_infantis_Bg2D9.postnatal_day_53.pup.m8.fecal_sample.CoProSeq	2310034	CACGAGTTAGAGGATA
		Arm 2	Pup	1	defined_community.with_P_copri_with_B_infantis_Bg463.postnatal_day_53.pup.m1.fecal_sample.CoProSeq	2364873	TTCTTCTAATAGAGAG
				3	defined_community.with_P_copri_with_B_infantis_Bg463.postnatal_day_53.pup.m3.fecal_sample.CoProSeq	2272440	TACCTGACATAGAGAG
				4	defined_community.with_P_copri_with_B_infantis_Bg463.postnatal_day_53.pup.m4.fecal_sample.CoProSeq	2195275	AGGACCGCATAGAGAG
				5	defined_community.with_P_copri_with_B_infantis_Bg463.postnatal_day_53.pup.m5.fecal_sample.CoProSeq	2226240	GTCCGATTATAGAGAG
				6	defined_community.with_P_copri_with_B_infantis_Bg463.postnatal_day_53.pup.m6.fecal_sample.CoProSeq	2317284	CACGAGTTATAGAGAG
		Arm 3	Pup	1	defined_community.without_P_copri_with_B_infantis_Bg463.postnatal_day_53.pup.m1.fecal_sample.CoProSeq	2374309	CACGAGTTTCTACTCT
				2	defined_community.without_P_copri_with_B_infantis_Bg463.postnatal_day_53.pup.m2.fecal_sample.CoProSeq	2290004	CCACGGCCTCTACTCT
				3	defined_community.without_P_copri_with_B_infantis_Bg463.postnatal_day_53.pup.m3.fecal_sample.CoProSeq	2473279	ACATGTAATCTACTCT
				4	defined_community.without_P_copri_with_B_infantis_Bg463.postnatal_day_53.pup.m4.fecal_sample.CoProSeq	2287197	TGTTAACTTCTACTCT
				5	defined_community.without_P_copri_with_B_infantis_Bg463.postnatal_day_53.pup.m5.fecal_sample.CoProSeq	2317900	TTCTTCTACTCCTTAC
				6	defined_community.without_P_copri_with_B_infantis_Bg463.postnatal_day_53.pup.m6.fecal_sample.CoProSeq	2283195	TACCTGACCTCCTTAC
				7	defined_community.without_P_copri_with_B_infantis_Bg463.postnatal_day_53.pup.m7.fecal_sample.CoProSeq	2079177	AGGACCGCCTCCTTAC
Cecal contents	53	Arm 1	Pup	1	defined_community.with_P_copri_with_B_infantis_Bg2D9.postnatal_day_53.pup.m1.cecal_contents.CoProSeq	1375131	TAAGGCGATACTCCTT
				2	defined_community.with_P_copri_with_B_infantis_Bg2D9.postnatal_day_53.pup.m2.cecal_contents.CoProSeq	1379067	CGTACTAGTACTCCTT
				3	defined_community.with_P_copri_with_B_infantis_Bg2D9.postnatal_day_53.pup.m3.cecal_contents.CoProSeq	1342031	AGGCAGAATACTCCTT
				4	defined_community.with_P_copri_with_B_infantis_Bg2D9.postnatal_day_53.pup.m4.cecal_contents.CoProSeq	1796860	TCCTGAGCTACTCCTT
				5	defined_community.with_P_copri_with_B_infantis_Bg2D9.postnatal_day_53.pup.m5.cecal_contents.CoProSeq	1338037	GGACTCCTTACTCCTT
				6	defined_community.with_P_copri_with_B_infantis_Bg2D9.postnatal_day_53.pup.m6.cecal_contents.CoProSeq	1434141	TAGGCATGTACTCCTT
				7	defined_community.with_P_copri_with_B_infantis_Bg2D9.postnatal_day_53.pup.m7.cecal_contents.CoProSeq	1415372	CTCTCTACTACTCCTT
				8	defined_community.with_P_copri_with_B_infantis_Bg2D9.postnatal_day_53.pup.m8.cecal_contents.CoProSeq	1388365	CAGAGAGGTACTCCTT
		Arm 2	Pup	1	defined_community.with_P_copri_with_B_infantis_Bg463.postnatal_day_53.pup.m1.cecal_contents.CoProSeq	1342502	TCCTGAGCTATGCAGT
				3	defined_community.with_P_copri_with_B_infantis_Bg463.postnatal_day_53.pup.m3.cecal_contents.CoProSeq	1271275	GGACTCCTTATGCAGT
				4	defined_community.with_P_copri_with_B_infantis_Bg463.postnatal_day_53.pup.m4.cecal_contents.CoProSeq	1400715	TAGGCATGTATGCAGT
				5	defined_community.with_P_copri_with_B_infantis_Bg463.postnatal_day_53.pup.m5.cecal_contents.CoProSeq	1379070	CTCTCTACTATGCAGT
				6	defined_community.with_P_copri_with_B_infantis_Bg463.postnatal_day_53.pup.m6.cecal_contents.CoProSeq	1376623	CAGAGAGGTATGCAGT
		Arm 3	Pup	1	defined_community.without_P_copri_with_B_infantis_Bg463.postnatal_day_53.pup.m1.cecal_contents.CoProSeq	1345496	CAGAGAGGAGGCTTAG
				2	defined_community.without_P_copri_with_B_infantis_Bg463.postnatal_day_53.pup.m2.cecal_contents.CoProSeq	1824133	TAAGGCGAGAGTAGCC
				3	defined_community.without_P_copri_with_B_infantis_Bg463.postnatal_day_53.pup.m3.cecal_contents.CoProSeq	1573716	CGTACTAGGAGTAGCC
				4	defined_community.without_P_copri_with_B_infantis_Bg463.postnatal_day_53.pup.m4.cecal_contents.CoProSeq	1420455	AGGCAGAAGAGTAGCC
				5	defined_community.without_P_copri_with_B_infantis_Bg463.postnatal_day_53.pup.m5.cecal_contents.CoProSeq	1595044	TCCTGAGCGAGTAGCC
				6	defined_community.without_P_copri_with_B_infantis_Bg463.postnatal_day_53.pup.m6.cecal_contents.CoProSeq	1411808	GGACTCCTGAGTAGCC
				7	defined_community.without_P_copri_with_B_infantis_Bg463.postnatal_day_53.pup.m7.cecal_contents.CoProSeq	3213035	TAGGCATGGAGTAGCC
Ileal contents	53	Arm 1	Pup	1	defined_community.with_P_copri_with_B_infantis_Bg2D9.postnatal_day_53.pup.m1.ileal_contents.CoProSeq	1499147	TAGGCATGATAGAGAG
				2	defined_community.with_P_copri_with_B_infantis_Bg2D9.postnatal_day_53.pup.m2.ileal_contents.CoProSeq	1430671	CTCTCTACATAGAGAG
				3	defined_community.with_P_copri_with_B_infantis_Bg2D9.postnatal_day_53.pup.m3.ileal_contents.CoProSeq	1463556	CAGAGAGGATAGAGAG
				4	defined_community.with_P_copri_with_B_infantis_Bg2D9.postnatal_day_53.pup.m4.ileal_contents.CoProSeq	1460861	TAAGGCGAAGAGGATA
				5	defined_community.with_P_copri_with_B_infantis_Bg2D9.postnatal_day_53.pup.m5.ileal_contents.CoProSeq	1394750	CGTACTAGAGAGGATA
				6	defined_community.with_P_copri_with_B_infantis_Bg2D9.postnatal_day_53.pup.m6.ileal_contents.CoProSeq	1433483	AGGCAGAAAGAGGATA
				7	defined_community.with_P_copri_with_B_infantis_Bg2D9.postnatal_day_53.pup.m7.ileal_contents.CoProSeq	1389757	TCCTGAGCAGAGGATA
				8	defined_community.with_P_copri_with_B_infantis_Bg2D9.postnatal_day_53.pup.m8.ileal_contents.CoProSeq	1388090	GGACTCCTAGAGGATA
		Arm 2	Pup	1	defined_community.with_P_copri_with_B_infantis_Bg463.postnatal_day_53.pup.m1.ileal_contents.CoProSeq	1469774	TAAGGCGAATAGAGAG
				3	defined_community.with_P_copri_with_B_infantis_Bg463.postnatal_day_53.pup.m3.ileal_contents.CoProSeq	1405653	CGTACTAGATAGAGAG
				4	defined_community.with_P_copri_with_B_infantis_Bg463.postnatal_day_53.pup.m4.ileal_contents.CoProSeq	1478016	AGGCAGAAATAGAGAG
				5	defined_community.with_P_copri_with_B_infantis_Bg463.postnatal_day_53.pup.m5.ileal_contents.CoProSeq	1391438	TCCTGAGCATAGAGAG
				6	defined_community.with_P_copri_with_B_infantis_Bg463.postnatal_day_53.pup.m6.ileal_contents.CoProSeq	1424316	GGACTCCTATAGAGAG
		Arm 3	Pup	1	defined_community.without_P_copri_with_B_infantis_Bg463.postnatal_day_53.pup.m1.ileal_contents.CoProSeq	1579243	GGACTCCTTCTACTCT
				2	defined_community.without_P_copri_with_B_infantis_Bg463.postnatal_day_53.pup.m2.ileal_contents.CoProSeq	1673043	TAGGCATGTCTACTCT
				3	defined_community.without_P_copri_with_B_infantis_Bg463.postnatal_day_53.pup.m3.ileal_contents.CoProSeq	1612289	CTCTCTACTCTACTCT
				4	defined_community.without_P_copri_with_B_infantis_Bg463.postnatal_day_53.pup.m4.ileal_contents.CoProSeq	1513862	CAGAGAGGTCTACTCT
				5	defined_community.without_P_copri_with_B_infantis_Bg463.postnatal_day_53.pup.m5.ileal_contents.CoProSeq	1334069	TAAGGCGACTCCTTAC
				6	defined_community.without_P_copri_with_B_infantis_Bg463.postnatal_day_53.pup.m6.ileal_contents.CoProSeq	1384084	CGTACTAGCTCCTTAC
				7	defined_community.without_P_copri_with_B_infantis_Bg463.postnatal_day_53.pup.m7.ileal_contents.CoProSeq	1304485	AGGCAGAACTCCTTAC

## Sheet: table S4cd
Supplementary Table 4 - Absolute abundances of bacterial strains in dam-pup dyads colonized with cultured bacterial consortia in the experiment described in Fig. 1
(b) Temporal changes in the absolute abundances of strains in fecal samples collected from dams [log10(genome equivalents/milligram feces)]
	Treatment	Arm 1						Arm 2						Arm 3
	Postnatal day	21		24		35		21		24		35		21		24		35
	Mouse ID	1	2	1	2	1	2	1	2	1	2	1	2	1	2	1	2	1	2
Taxonomic assignment	Strain name
Bifidobacterium breve	Bgsng463.m5.93	6.16388	6.08881	6.67048	7.65028	6.17916	7.70955	7.0574	6.38821	6.73175	7.52587	6.006	5.1211	6.89439	6.47037	7.3421	7.19756	6.59848	6.21854
Bifidobacterium catenulatum	Bgsng468.m22.84	7.01528	7.30211	7.60844	8.9268	6.64393	7.43585	8.04494	6.91639	7.20257	6.35538	6.17111	5.53736	7.46598	6.74302	8.0151	7.57501	6.40647	6.26285
Bifidobacterium longum subsp. infantis	Bg2D9	6.57406	6.24218	6.89249	8.74181	5.91105	6.1997	ND	ND	ND	ND	ND	ND	ND	ND	ND	ND	ND	ND
Bifidobacterium longum subsp. infantis	Bg463	ND	ND	ND	ND	ND	ND	0	2.04657	2.20529	0	0	0	2.48771	2.34787	0	0	2.42495	0
Blautia luti	Bg7063	0	2.50401	2.54455	0	2.41516	2.78105	3.1345	2.27188	2.25532	0	2.34042	1.54189	2.78072	1.79339	2.76654	0	0	2.95078
Blautia obeum	Bg7063	6.47979	6.79816	6.92365	5.60867	7.53826	7.72318	7.57919	6.79009	6.618	4.69209	7.07501	6.10617	7.02249	6.26856	7.60959	4.25421	6.14358	7.42809
Dorea formicigenerans	Bg7063	2.35271	3.01236	2.9304	3.94751	2.80296	2.86439	3.36472	2.3562	2.2128	3.18582	2.42339	1.32144	2.31818	2.57831	2.84736	3.18502	2.25499	3.14324
Dorea longicatena	Bg7063	6.66257	6.92574	7.0249	8.27797	7.22377	7.70669	7.59591	6.53317	6.14222	4.86991	7.02679	6.02884	6.95187	7.04235	7.54443	4.72891	7.00116	6.9011
Enterococcus avium	Bang_SAM2.39.S1	6.5449	7.11695	7.0872	8.62253	7.15696	7.41842	7.47402	6.37595	6.25959	7.58158	6.48549	5.80899	6.95865	6.62002	7.49822	7.68779	6.5732	6.47733
Escherichia coli	PS131.S11	7.33977	7.68377	7.90826	9.23868	7.94793	8.15423	7.86956	6.99704	7.25158	8.22082	7.49492	6.72211	7.55572	7.35773	8.01489	8.48773	7.45774	7.66236
Faecalibacterium prausnitzii	Bg7063	0	0	0	3.96549	0	0	0	1.89696	2.05612	0	3.04242	0	0	0	0	0	0	2.5094
Ligilactobacillus ruminis	ATCC 25644	6.61735	6.28819	6.63019	7.93659	5.47457	6.14196	6.45879	5.39461	5.67551	6.36759	4.16415	3.9298	6.44461	7.07052	6.58275	5.28193	3.60838	4.88977
Lactococcus garvieae	Bang155.08_4B6_JG2017	5.91403	6.41462	6.26727	7.97508	6.48481	6.76636	6.97528	5.46797	5.20072	6.83857	6.35388	5.3645	6.21329	6.49024	6.89618	6.48143	6.34088	6.16746
Mitsuokella multacida	DSM 20544	5.90897	6.72754	6.03915	8.3298	6.20823	7.04957	6.01207	5.2782	5.73075	3.55751	5.47204	4.82664	6.22773	5.53539	6.41355	3.25757	5.7659	6.08865
Prevotella copri	Bg131	7.71053	7.76622	8.05746	9.65807	8.33717	8.65629	4.30427	2.93867	7.43475	8.54148	7.91714	7.23072	4.56276	4.41193	4.25246	3.38571	2.89544	4.37122
Prevotella stercorea	DSM 18206	2.65497	2.7131	0	4.42463	3.54301	3.3438	0	0	0	3.363	2.90156	2.16953	3.36277	0	0	0	0	3.39485
Ruminococcus gnavus	M8243_3A11_TMS_2014	6.7401	6.86746	7.20036	8.68004	7.79124	8.17615	7.82167	7.12822	7.00721	8.01741	7.50125	6.82585	7.34128	7.24802	7.98338	8.30001	7.84755	8.1058
Ruminococcus torques	Bg7063	6.84913	7.03114	7.20133	8.86332	6.92368	7.16553	7.87987	6.99165	6.64532	7.52358	6.32351	5.28949	7.46059	7.12451	7.94141	7.6722	6.95779	6.89837
Streptococcus gallolyticus	PS.064.S07	6.11185	7.02981	6.62264	7.90944	7.30148	7.7434	7.93029	6.61669	5.8108	6.91523	4.98604	3.66836	7.06947	6.20553	7.80662	7.16334	4.26651	4.75337
Streptococcus pasteriuanus	Bang_SAM2.39.S1	6.78627	7.03142	7.08218	8.85771	7.12142	7.79964	7.54791	6.30166	6.17223	8.36109	6.96734	5.76759	7.11831	7.28502	7.54131	8.0744	7.18429	6.79961
(c) Temporal changes in the absolute abundances of bacterial strains in fecal samples collected from progeny of dams [log10(genome equivalents/milligram feces)]
Bifidobacterium breve
Treatment	Mouse ID	Sex	Postnatal day
			21	24	35	53
Arm 1	1	female	6.71	7.1	7.31	5.75
	2	male	7.43	7.78	7.76	6.06
	3	male	8.19	7.8	7.13	6.48
	4	male	7.56	7.99	7.68	6.65
	5	female	7.31	7.7	7.01	6.75
	6	male	6.68	7.52	7.04	6.88
	7	male	6.62	7.86	6.81	6.73
	8	female	7.83	-	7.82	6.11
	mean ± SD		7.3 ± 0.6	7.7 ± 0.3	7.3 ± 0.4	6.4 ± 0.4
Arm 2	1	male	8.73	4.3	7.65	5.79
	3	male	8.29	7.89	7.81	5.7
	4	female	7.96	7.52	6.07	4.44
	5	female	7.5	7.5	7.62	4.77
	6	male	8.03	6.79	7.09	6.47
	mean ± SD		8.10 ± 0.45	6.80 ± 1.45	7.25 ± 0.71	5.43 ± 0.82
Arm 3	1	male	9.06	8.44	6.76	5.15
	2	female	8.09	7.99	6.87	4.45
	3	female	7.94	7.98	6.74	4.87
	4	female	8.56	7.93	6.91	3.22
	5	male	8.34	7.99	7.13	5.62
	6	female	8.89	7.96	7.16	5.23
	7	male	-	-	7.45	5.5
	mean ± SD		8.5 ± 0.4	8.0 ± 0.2	7.0 ± 0.3	4.9 ± 0.8
P-value	Kruskall-Wallis test		0.00599256	0.00550306	0.249773	0.00214615
	Dunn's test	Arm 1 vs Arm 2	0.194803	0.870554	1	0.0846851
		Arm 2 vs Arm 3	1	0.0137906	0.58129	1
		Arm 1 vs Arm 3	0.00921989	0.146063	0.376932	0.00197798
Bifidobacterium catenulatum
Treatment	Mouse ID	Sex	Postnatal day
			21	24	35	53
Arm 1	1	female	8.01	8.12	7.37	5.75
	2	male	8.58	8.81	8.22	6.45
	3	male	9.11	8.88	7.68	6.93
	4	male	8.57	8.41	7.81	7.05
	5	female	7.1	8.67	7.06	7.24
	6	male	7.82	8.61	7.34	7.33
	7	male	7.96	8.3	7.07	7.05
	8	female	8.7	-	8.18	6.55
	mean ± SD		8.2 ± 0.6	8.5 ± 0.3	7.6 ± 0.5	6.8 ± 0.5
Arm 2	1	male	7.34	4.38	8.09	6.48
	3	male	6.55	8.36	7.95	6.25
	4	female	5.75	8.16	6.51	4.56
	5	female	5.54	7.6	7.91	4.86
	6	male	6.05	8.05	6.85	6.6
	mean ± SD		6.25 ± 0.72	7.31 ± 1.66	7.46 ± 0.73	5.75 ± 0.96
Arm 3	1	male	8	9.2	7.76	5.58
	2	female	7.02	8.57	6.73	4.54
	3	female	6.33	8.21	7.5	4.88
	4	female	7.54	8.92	7.79	3.89
	5	male	8.89	8.33	7.93	5.54
	6	female	9.43	8.87	8.01	5.69
	7	male	-	-	7.9	6.15
	mean ± SD		7.9 ± 1.2	8.7 ± 0.4	7.7 ± 0.4	5.2 ± 0.8
P-value	Kruskall-Wallis test		0.0135614	0.0217734	0.979599	0.00386513
	Dunn's test	Arm 1 vs Arm 2	0.0191276	0.143284	1	0.170057
		Arm 2 vs Arm 3	0.119241	0.0529708	1	0.884092
		Arm 1 vs Arm 3	1	1	1	0.00306254
Bifidobacterium longum subsp. Infantis Bg2D9
Treatment	Mouse ID	Sex	Postnatal day
			21	24	35	53
Arm 1	1	female	7.7	7.65	5.53	4.35
	2	male	8.54	8.2	6.5	4.79
	3	male	9.2	8.6	5.98	4.84
	4	male	8.52	8.28	5.96	5.14
	5	female	8.38	8.32	5.78	5.42
	6	male	8.04	7.65	5.7	5.27
	7	male	7.66	0	5.42	5.15
	8	female	8.81	-	6.69	5.25
	mean ± SD		8.4 ± 0.5	7.0 ± 3.1	5.9 ± 0.4	5.0 ± 0.3
Arm 2	1	male	ND	ND	ND	ND
	3	male	ND	ND	ND	ND
	4	female	ND	ND	ND	ND
	5	female	ND	ND	ND	ND
	6	male	ND	ND	ND	ND
	mean ± SD		ND	ND	ND	ND
Arm 3	1	male	ND	ND	ND	ND
	2	female	ND	ND	ND	ND
	3	female	ND	ND	ND	ND
	4	female	ND	ND	ND	ND
	5	male	ND	ND	ND	ND
	6	female	ND	ND	ND	ND
	7	male	ND	ND	ND	ND
	mean ± SD		ND	ND	ND	ND
P-value	Kruskall-Wallis test		ND	ND	ND	ND
	Dunn's test	Arm 1 vs Arm 2	ND	ND	ND	ND
		Arm 2 vs Arm 3	ND	ND	ND	ND
		Arm 1 vs Arm 3	ND	ND	ND	ND
Bifidobacterium longum subsp. Infantis Bg463
Treatment	Mouse ID	Sex	Postnatal day
			21	24	35	53
Arm 1	1	female	ND	ND	ND	ND
	2	male	ND	ND	ND	ND
	3	male	ND	ND	ND	ND
	4	male	ND	ND	ND	ND
	5	female	ND	ND	ND	ND
	6	male	ND	ND	ND	ND
	7	male	ND	ND	ND	ND
	8	female	ND	ND	ND	ND
	mean ± SD		ND	ND	ND	ND
Arm 2	1	male	4.74	0	0	0
	3	male	4.37	0	0	0
	4	female	0	0	0	2.11
	5	female	3.1	0	0	0
	6	male	3.88	3.96	0	2.55
	mean ± SD		3.22 ± 1.90	0.79 ± 1.77	0.00 ± 0.00	0.93 ± 1.29
Arm 3	1	male	0	4.15	0	0
	2	female	3.59	3.62	0	0
	3	female	0	3.53	0	0
	4	female	0	3.93	0	0
	5	male	0	0	0	0
	6	female	0	3.73	0	0
	7	male	-	-	3.75	0
	mean ± SD		0.6 ± 1.5	3.2 ± 1.6	0.5 ± 1.4	0.0 ± 0.0
P-value	Kruskall-Wallis test		ND	ND	ND	ND
	Dunn's test	Arm 1 vs Arm 2	ND	ND	ND	ND
		Arm 2 vs Arm 3	ND	ND	ND	ND
		Arm 1 vs Arm 3	ND	ND	ND	ND
Blautia luti
Treatment	Mouse ID	Sex	Postnatal day
			21	24	35	53
Arm 1	1	female	2.83	0	0	1.38
	2	male	0	0	0	1.91
	3	male	3.86	3.9	0	2.11
	4	male	0	0	0	0
	5	female	3.39	0	0	2.7
	6	male	2.96	0	0	2.42
	7	male	0	3.55	0	2.95
	8	female	0	-	0	2.08
	mean ± SD		1.6 ± 1.8	1.1 ± 1.8	0.0 ± 0.0	1.9 ± 0.9
Arm 2	1	male	0	0	0	0
	3	male	0	3.34	0	1.8
	4	female	0	0	0	0
	5	female	0	3.13	0	0
	6	male	0	3.51	0	0
	mean ± SD		0.00 ± 0.00	2.00 ± 1.83	0.00 ± 0.00	0.36 ± 0.81
Arm 3	1	male	0	0	0	0
	2	female	3.05	3.07	0	2.4
	3	female	0	0	0	0
	4	female	3.49	0	3.54	0
	5	male	0	3.52	4.02	0
	6	female	4.23	3.17	0	0
	7	male	-	-	0	0
	mean ± SD		1.8 ± 2.0	1.6 ± 1.8	1.1 ± 1.8	0.3 ± 0.9
P-value	Kruskall-Wallis test		0.164084	0.873851	0.14158	0.00982241
	Dunn's test	Arm 1 vs Arm 2	0.42948	1	1	0.0409185
		Arm 2 vs Arm 3	0.294314	1	0.340183	1
		Arm 1 vs Arm 3	1	1	0.219834	0.0237411
Blautia obeum
Treatment	Mouse ID	Sex	Postnatal day
			21	24	35	53
Arm 1	1	female	4.61	5.36	6.69	5.91
	2	male	5.3	7.55	7.39	6.52
	3	male	5.84	5.92	6.58	6.46
	4	male	5.32	5.68	6.84	6.79
	5	female	5.08	5.46	6.18	7.09
	6	male	4.46	6.01	5.06	6.78
	7	male	4.37	7.62	6.53	7.05
	8	female	5.47	-	7.18	6.27
	mean ± SD		5.0 ± 0.5	6.2 ± 1.0	6.6 ± 0.7	6.6 ± 0.4
Arm 2	1	male	6.51	1.69	4.74	3.56
	3	male	5.68	5	3.88	4.11
	4	female	4.33	4.65	3.65	3.54
	5	female	4.2	4.56	4.74	3.75
	6	male	4.67	7.78	4.43	3.55
	mean ± SD		5.08 ± 0.99	4.74 ± 2.16	4.29 ± 0.50	3.70 ± 0.25
Arm 3	1	male	5.85	5.16	4.92	2.89
	2	female	5	5.02	4.76	3.12
	3	female	4.74	4.83	4.62	3.14
	4	female	5.33	5.74	4.47	2.7
	5	male	5.58	4.92	4.71	2.86
	6	female	6.17	4.81	4.79	2.88
	7	male	-	-	4.45	2.87
	mean ± SD		5.4 ± 0.5	5.1 ± 0.3	4.7 ± 0.2	2.9 ± 0.2
P-value	Kruskall-Wallis test		0.372213	0.0329742	0.000672387	0.000234714
	Dunn's test	Arm 1 vs Arm 2	1	0.100024	0.00124822	0.161846
		Arm 2 vs Arm 3	0.768886	1	1	0.249794
		Arm 1 vs Arm 3	0.706	0.195273	0.0142371	0.000133671
Dorea formicigenerans
Treatment	Mouse ID	Sex	Postnatal day
			21	24	35	53
Arm 1	1	female	3.21	3.28	2.72	0
	2	male	3.66	4.2	3.49	1.99
	3	male	3.93	4.29	3.12	0
	4	male	3.65	3.73	0	0
	5	female	3.17	3.97	0	2.48
	6	male	3.34	0	0	0
	7	male	0	3.55	0	2.25
	8	female	0	-	0	0
	mean ± SD		2.6 ± 1.6	3.3 ± 1.5	1.2 ± 1.6	0.8 ± 1.2
Arm 2	1	male	4.57	0.26	3.64	0
	3	male	3.9	3.42	3.24	0
	4	female	3.35	3.4	2.46	0
	5	female	2.63	0	3.8	2.17
	6	male	3.11	3.2	0	0
	mean ± SD		3.51 ± 0.75	2.06 ± 1.76	2.63 ± 1.56	0.43 ± 0.97
Arm 3	1	male	4.25	3.68	3.35	2.32
	2	female	3.6	3.75	3.18	2.49
	3	female	3.47	3.06	0	0
	4	female	3.58	3.46	3.32	2.36
	5	male	4.06	3.6	3.62	1.97
	6	female	4.32	3.26	3.95	0
	7	male	-	-	0	0
	mean ± SD		3.9 ± 0.4	3.5 ± 0.3	2.5 ± 1.7	1.3 ± 1.2
P-value	Kruskall-Wallis test		0.151478	0.0917967	0.148055	0.365984
	Dunn's test	Arm 1 vs Arm 2	1	0.15158	0.320842	1
		Arm 2 vs Arm 3	0.828361	0.568078	1	0.483598
		Arm 1 vs Arm 3	0.197536	1	0.276471	1
Dorea longicatena
Treatment	Mouse ID	Sex	Postnatal day
			21	24	35	53
Arm 1	1	female	7.08	8.06	6.92	5.8
	2	male	5.46	8.07	7.48	6.75
	3	male	6.42	8.45	7.01	6.69
	4	male	5.36	6.06	7.25	6.67
	5	female	5.63	8.11	6.53	6.68
	6	male	6.77	8.08	6.96	6.98
	7	male	6.95	7.73	6.83	6.96
	8	female	6.14	-	7.72	6.64
	mean ± SD		6.2 ± 0.7	7.8 ± 0.8	7.1 ± 0.4	6.6 ± 0.4
Arm 2	1	male	6.53	1.65	4.67	3.08
	3	male	5.83	5.1	4.07	3.35
	4	female	4.86	5.02	3.78	3.49
	5	female	4.58	4.37	5.21	3.76
	6	male	5.03	7.61	4.55	3.78
	mean ± SD		5.37 ± 0.80	4.75 ± 2.13	4.46 ± 0.55	3.49 ± 0.29
Arm 3	1	male	6.11	8.08	7.78	6.42
	2	female	5.35	5.8	5.6	4.53
	3	female	5.32	6.04	7.41	4.88
	4	female	6.03	6.6	7.89	4.12
	5	male	6.51	5.48	7.6	5.88
	6	female	7.06	7.68	7.46	6.49
	7	male	-	-	7.92	6.82
	mean ± SD		6.1 ± 0.7	6.6 ± 1.1	7.4 ± 0.8	5.6 ± 1.1
P-value	Kruskall-Wallis test		0.147614	0.00607778	0.001993	0.0011844
	Dunn's test	Arm 1 vs Arm 2	0.191594	0.0124233	0.047981	0.000729977
		Arm 2 vs Arm 3	0.679263	0.509275	0.00136807	0.106344
		Arm 1 vs Arm 3	1	0.383052	0.568331	0.289446
Enterococcus avium
Treatment	Mouse ID	Sex	Postnatal day
			21	24	35	53
Arm 1	1	female	7.62	8.26	6.65	5.27
	2	male	8.48	8.58	7.53	6.23
	3	male	9.13	8.82	6.57	6.08
	4	male	8.43	8.87	6.85	6.21
	5	female	7.71	8.58	6.03	6.23
	6	male	7.73	8.72	6.46	6.3
	7	male	7.55	7.66	6.48	6.32
	8	female	8.73	-	7.2	5.97
	mean ± SD		8.2 ± 0.6	8.5 ± 0.4	6.7 ± 0.5	6.1 ± 0.3
Arm 2	1	male	9.31	4.39	7.64	6.19
	3	male	8.9	8.02	7.83	6.46
	4	female	7.95	7.82	6.22	6.23
	5	female	7.5	7.52	7.49	6.44
	6	male	8.04	7.82	6.68	6.76
	mean ± SD		8.34 ± 0.74	7.11 ± 1.54	7.17 ± 0.69	6.41 ± 0.23
Arm 3	1	male	8.89	8.63	8.03	6.56
	2	female	8.08	8.26	7.94	7.46
	3	female	8.21	8.19	7.82	7.23
	4	female	8.68	8.94	8.16	6.99
	5	male	8.84	8.42	8.42	6.87
	6	female	9.4	8.27	8.26	6.82
	7	male	-	-	8.14	7.06
	mean ± SD		8.7 ± 0.5	8.5 ± 0.3	8.1 ± 0.2	7.0 ± 0.3
P-value	Kruskall-Wallis test		0.296047	0.0140457	0.00129832	0.000932808
	Dunn's test	Arm 1 vs Arm 2	1	0.0430652	1	0.670264
		Arm 2 vs Arm 3	1	0.0867875	0.069958	0.107685
		Arm 1 vs Arm 3	0.42174	1	0.00100446	0.000610051
Eschericha coli
Treatment	Mouse ID	Sex	Postnatal day
			21	24	35	53
Arm 1	1	female	8.16	8.55	8.44	7.18
	2	male	8.65	8.95	9.03	7.77
	3	male	9.31	9.24	8.19	7.62
	4	male	8.68	9.16	8.51	7.74
	5	female	8.71	8.82	7.69	7.68
	6	male	8.27	8.92	8.11	7.84
	7	male	8.07	8.39	8.01	7.89
	8	female	8.9	-	8.45	7.68
	mean ± SD		8.6 ± 0.4	8.9 ± 0.3	8.3 ± 0.4	7.7 ± 0.2
Arm 2	1	male	9.76	5.29	8.86	7.35
	3	male	9.39	8.56	8.86	7.67
	4	female	8.45	8.26	8.06	7.12
	5	female	8.04	8.08	9.46	7.7
	6	male	8.52	8.48	8.72	7.81
	mean ± SD		8.83 ± 0.71	7.73 ± 1.38	8.79 ± 0.50	7.53 ± 0.29
Arm 3	1	male	9.31	8.98	9.22	7.68
	2	female	8.5	8.55	8.53	7.72
	3	female	8.62	8.42	8.54	7.69
	4	female	8.98	8.76	9.01	7.62
	5	male	9.09	9.22	9.36	7.67
	6	female	9.61	8.42	9.1	7.78
	7	male	-	-	9.09	7.98
	mean ± SD		9.0 ± 0.4	8.7 ± 0.3	9.0 ± 0.3	7.7 ± 0.1
P-value	Kruskall-Wallis test		0.399734	0.0447903	0.0147843	0.523379
	Dunn's test	Arm 1 vs Arm 2	1	0.0834825	0.256109	0.931612
		Arm 2 vs Arm 3	1	0.312541	1	0.921882
		Arm 1 vs Arm 3	0.596353	1	0.013234	1
Faecalibacterium prausnitzii
Treatment	Mouse ID	Sex	Postnatal day
			21	24	35	53
Arm 1	1	female	0	0	0	0
	2	male	3.37	0	0	0
	3	male	3.95	0	0	0
	4	male	0	0	0	0
	5	female	3.19	0	0	0
	6	male	3.06	0	0	0
	7	male	2.86	0	0	0
	8	female	0	-	0	0
	mean ± SD		2.1 ± 1.7	0.0 ± 0.0	0.0 ± 0.0	0.0 ± 0.0
Arm 2	1	male	4.29	0	3.78	0
	3	male	0	3.43	3.26	0
	4	female	0	3.59	2.47	0
	5	female	0	2.93	4.12	0
	6	male	3.43	0	0	0
	mean ± SD		1.54 ± 2.13	1.99 ± 1.83	2.72 ± 1.64	0.00 ± 0.00
Arm 3	1	male	0	0	3.67	0
	2	female	0	0	3.37	0
	3	female	0	0	0	0
	4	female	0	0	3.34	0
	5	male	0	0	4.54	0
	6	female	4.34	0	0	0
	7	male	-	-	0	0
	mean ± SD		0.7 ± 1.8	0.0 ± 0.0	2.1 ± 2.0	0.0 ± 0.0
P-value	Kruskall-Wallis test		0.544267	0.0125658	0.0179819	ND
	Dunn's test	Arm 1 vs Arm 2	1	0.121467	0.0329345	ND
		Arm 2 vs Arm 3	1	0.142743	1	ND
		Arm 1 vs Arm 3	0.93243	1	0.0809464	ND
Lactococcus garvieae
Treatment	Mouse ID	Sex	Postnatal day
			21	24	35	53
Arm 1	1	female	6.76	7.73	6.25	5.22
	2	male	7.59	7.67	7.19	5.83
	3	male	8.29	8.2	6.03	5.54
	4	male	7.69	8.04	6.48	5.82
	5	female	6.84	7.84	5.61	5.73
	6	male	6.69	7.92	5.97	5.87
	7	male	6.63	7.42	6	5.82
	8	female	7.93	-	6.62	5.67
	mean ± SD		7.3 ± 0.6	7.8 ± 0.3	6.3 ± 0.5	5.7 ± 0.2
Arm 2	1	male	8.51	4.03	7.09	5.71
	3	male	8.05	7.38	7.2	5.98
	4	female	7.1	7.14	5.95	4.18
	5	female	6.71	6.7	6.79	4.25
	6	male	7.21	7	6.06	6.37
	mean ± SD		7.52 ± 0.74	6.45 ± 1.38	6.62 ± 0.58	5.30 ± 1.02
Arm 3	1	male	8.13	7.91	7.31	5.8
	2	female	7.18	7.42	7.02	4.72
	3	female	7.27	7.33	7.31	5.36
	4	female	7.84	7.85	7.51	4.2
	5	male	7.88	7.31	7.51	5.75
	6	female	8.45	7.36	7.47	5.94
	7	male	-	-	7.57	6.08
	mean ± SD		7.8 ± 0.5	7.5 ± 0.3	7.4 ± 0.2	5.4 ± 0.7
P-value	Kruskall-Wallis test		0.332696	0.00491549	0.00256471	0.953333
	Dunn's test	Arm 1 vs Arm 2	1	0.0097998	1	1
		Arm 2 vs Arm 3	1	0.312932	0.0742838	1
		Arm 1 vs Arm 3	0.477012	0.552622	0.00222656	1
Ligilactobacillus ruminis
Treatment	Mouse ID	Sex	Postnatal day
			21	24	35	53
Arm 1	1	female	6.35	7.22	5.85	4.51
	2	male	7.44	7.9	6.75	4.9
	3	male	7.39	7.79	6.46	5.56
	4	male	7.41	7.53	6.64	5.72
	5	female	5.68	8.05	6.29	5.98
	6	male	6.65	7.82	6.3	6.08
	7	male	6.05	7.15	5.24	5.25
	8	female	7.12	-	7.44	5.12
	mean ± SD		6.8 ± 0.7	7.6 ± 0.3	6.4 ± 0.6	5.4 ± 0.5
Arm 2	1	male	6.55	4.43	7.03	5.31
	3	male	6.1	7.56	6.75	5.07
	4	female	5.42	7.26	5.77	2.84
	5	female	5	6.69	6.67	3.45
	6	male	5.63	6.93	5.77	5.81
	mean ± SD		5.7 ± 0.6	6.6 ± 1.2	6.4 ± 0.6	4.5 ± 1.3
Arm 3	1	male	5.91	7.97	5.42	3.45
	2	female	5.01	6.81	5.9	2.65
	3	female	6.28	6.62	5.64	3.44
	4	female	6.42	7.31	5.66	0
	5	male	7.1	6.42	6.2	4.06
	6	female	7.52	7.63	6.59	2.68
	7	male	-	-	6.4	3.66
	mean ± SD		6.4 ± 0.9	7.1 ± 0.6	6.0 ± 0.4	2.8 ± 1.4
P-value	Kruskall-Wallis test		0.0905867	0.104868	0.22578	0.00430414
	Dunn's test	Arm 1 vs Arm 2	0.111778	0.205011	1	0.742082
		Arm 2 vs Arm 3	0.607179	1	0.383369	0.224146
		Arm 1 vs Arm 3	1	0.549539	0.455691	0.00299973
Mitsuokella multacida
Treatment	Mouse ID	Sex	Postnatal day
			21	24	35	53
Arm 1	1	female	6.6	7.65	6.49	4.85
	2	male	4.82	8.76	7.57	5.42
	3	male	6.2	8.12	7.39	5.73
	4	male	3.89	7.75	7.53	6.05
	5	female	4.09	8.31	7	6.48
	6	male	6.49	8.44	7.15	6.48
	7	male	6.5	7.07	6.15	6.01
	8	female	5.77	-	7.95	5.56
	mean ± SD		5.5 ± 1.1	8.0 ± 0.6	7.2 ± 0.6	5.8 ± 0.6
Arm 2	1	male	5.62	0.88	4.64	2.72
	3	male	4.67	4.09	4.49	3.36
	4	female	3.59	4.53	3.93	2.89
	5	female	4.5	3.28	5.21	2.79
	6	male	4.54	6.89	4.2	3.23
	mean ± SD		4.58 ± 0.72	3.93 ± 2.17	4.49 ± 0.49	3.00 ± 0.28
Arm 3	1	male	4.97	4.87	4.38	1.91
	2	female	4.64	3.82	3.9	3.67
	3	female	4.54	3.73	3.74	2.27
	4	female	4.91	4.77	3.87	3.49
	5	male	5.15	4.15	5.19	2.82
	6	female	5.91	4.11	4.66	3.15
	7	male	-	-	4.8	3.37
	mean ± SD		5.0 ± 0.5	4.2 ± 0.5	4.4 ± 0.5	3.0 ± 0.7
P-value	Kruskall-Wallis test		0.178631	0.00216174	0.000990656	0.00101493
	Dunn's test	Arm 1 vs Arm 2	0.232774	0.0167509	0.0174764	0.00552924
		Arm 2 vs Arm 3	0.872224	1	1	1
		Arm 1 vs Arm 3	1	0.0294275	0.00181552	0.00488926
Prevotella copri Bg131
Treatment	Mouse ID	Sex	Postnatal day
			21	24	35	53
Arm 1	1	female	8.88	8.82	8.48	7.05
	2	male	6.3	9.95	9.27	7.5
	3	male	7.93	9.71	8.52	7.49
	4	male	5.48	9.39	8.83	7.83
	5	female	8.97	9.39	8.21	7.89
	6	male	8.93	9.54	8.43	7.97
	7	male	8.77	4.69	8.27	7.99
	8	female	7.56	-	9.04	7.53
	mean ± SD		7.9 ± 1.3	8.8 ± 1.8	8.6 ± 0.4	7.7 ± 0.3
Arm 2	1	male	5.77	5.87	8.95	7.32
	3	male	5	9.3	9.06	7.55
	4	female	4.41	8.98	8.34	7.26
	5	female	4.24	8.83	9.55	7.43
	6	male	5.05	8.47	8.86	7.79
	mean ± SD		4.89 ± 0.61	8.29 ± 1.39	8.95 ± 0.43	7.47 ± 0.21
Arm 3	1	male	ND	ND	ND	ND
	2	female	ND	ND	ND	ND
	3	female	ND	ND	ND	ND
	4	female	ND	ND	ND	ND
	5	male	ND	ND	ND	ND
	6	female	ND	ND	ND	ND
	7	male	ND	ND	ND	ND
	mean ± SD		ND	ND	ND	ND
P-value	Kruskall-Wallis test		ND	ND	ND	ND
	Dunn's test	Arm 1 vs Arm 2	ND	ND	ND	ND
		Arm 2 vs Arm 3	ND	ND	ND	ND
		Arm 1 vs Arm 3	ND	ND	ND	ND
	Two-sided Mann-Whitney U Test	Arm 1 vs Arm 2	0.00672	0.1443	0.21498	0.21498
Prevotella stercorea
Treatment	Mouse ID	Sex	Postnatal day
			21	24	35	53
Arm 1	1	female	3.39	5.13	7.45	6.23
	2	male	4.14	4.5	8.07	6.64
	3	male	4.71	4.29	6.73	6.23
	4	male	0	0	7.64	6.94
	5	female	0	0	3.26	6.94
	6	male	3.74	4.55	3.17	7.03
	7	male	2.85	2.86	7.11	6.84
	8	female	3.52	-	4.19	2.16
	mean ± SD		2.8 ± 1.8	3.0 ± 2.2	6.0 ± 2.1	6.1 ± 1.6
Arm 2	1	male	5.67	0.44	4.34	6.29
	3	male	0	3.72	7.68	6.58
	4	female	0	3.88	4.14	3.32
	5	female	0	0	5.16	3.31
	6	male	3.96	2.89	3.97	6.89
	mean ± SD		1.93 ± 2.70	2.19 ± 1.84	5.06 ± 1.54	5.28 ± 1.81
Arm 3	1	male	ND	ND	ND	ND
	2	female	ND	ND	ND	ND
	3	female	ND	ND	ND	ND
	4	female	ND	ND	ND	ND
	5	male	ND	ND	ND	ND
	6	female	ND	ND	ND	ND
	7	male	ND	ND	ND	ND
	mean ± SD		ND	ND	ND	ND
P-value	Kruskall-Wallis test		ND	ND	ND	ND
	Dunn's test	Arm 1 vs Arm 2	ND	ND	ND	ND
		Arm 2 vs Arm 3	ND	ND	ND	ND
		Arm 1 vs Arm 3	ND	ND	ND	ND
	Two-sided Mann-Whitney U Test	Arm 1 vs Arm 2	0.71138	0.41794	0.71138	0.34212
Ruminococcus gnavus
Treatment	Mouse ID	Sex	Postnatal day
			21	24	35	53
Arm 1	1	female	7.85	7.94	7.37	6.12
	2	male	8.9	8.77	8.44	6.84
	3	male	9.17	8.62	7.16	6.71
	4	male	8.93	8.55	7.53	6.73
	5	female	8.2	8.41	6.78	6.85
	6	male	7.99	8.3	7.08	6.91
	7	male	7.7	8.43	7.24	7.07
	8	female	8.83	-	8.09	6.61
	mean ± SD		8.4 ± 0.6	8.4 ± 0.3	7.5 ± 0.6	6.7 ± 0.3
Arm 2	1	male	9.84	5.2	8.1	6.49
	3	male	9.45	8.66	8.29	6.87
	4	female	8.78	8.11	7.85	6.64
	5	female	8.41	8.02	8.97	6.9
	6	male	8.86	7.59	8.05	7.25
	mean ± SD		9.07 ± 0.57	7.52 ± 1.35	8.25 ± 0.43	6.83 ± 0.29
Arm 3	1	male	9.51	8.73	8.6	7.39
	2	female	8.94	8.45	8.62	7.88
	3	female	8.9	8.38	8.41	7.64
	4	female	9.05	8.74	8.88	7.61
	5	male	8.92	9.05	9.23	7.46
	6	female	9.5	8.38	9.14	7.39
	7	male	-	-	8.82	7.54
	mean ± SD		9.1 ± 0.3	8.6 ± 0.3	8.8 ± 0.3	7.6 ± 0.2
P-value	Kruskall-Wallis test		0.062586	0.0740744	0.00204492	0.00143483
	Dunn's test	Arm 1 vs Arm 2	0.667606	0.497092	0.32317	1
		Arm 2 vs Arm 3	1	0.124492	0.368966	0.0199087
		Arm 1 vs Arm 3	0.0810487	1	0.00131051	0.0020988
Ruminococcus torques
Treatment	Mouse ID	Sex	Postnatal day
			21	24	35	53
Arm 1	1	female	7.68	8.17	6.8	5.68
	2	male	8.69	8.81	7.41	6.18
	3	male	8.3	8.95	6	6.12
	4	male	8.82	8.55	6.38	6.18
	5	female	7.66	8.63	5.92	6.31
	6	male	7.77	8.57	5.91	6.2
	7	male	7.6	8.17	6.41	6.48
	8	female	8	-	6.88	6.38
	mean ± SD		8.1 ± 0.5	8.5 ± 0.3	6.5 ± 0.5	6.2 ± 0.2
Arm 2	1	male	7.11	4.54	7.17	6.05
	3	male	6.45	8.42	7.13	6.12
	4	female	5.52	8.09	6.1	4.01
	5	female	5.23	7.8	7.15	4.2
	6	male	5.86	7.91	6.7	6.16
	mean ± SD		6.03 ± 0.75	7.35 ± 1.59	6.85 ± 0.46	5.31 ± 1.10
Arm 3	1	male	6.73	8.94	8.08	6.51
	2	female	5.84	8.56	6.65	4.5
	3	female	5.96	8.23	7.07	4.87
	4	female	7.39	8.64	7.24	3.88
	5	male	8.66	8.44	7.56	5.74
	6	female	9.26	8.61	7.59	5.48
	7	male	-	-	7.94	5.99
	mean ± SD		7.3 ± 1.4	8.6 ± 0.2	7.4 ± 0.5	5.3 ± 0.9
P-value	Kruskall-Wallis test		0.0118582	0.0143684	0.0161585	0.0350996
	Dunn's test	Arm 1 vs Arm 2	0.0138959	0.0640023	0.81786	0.132026
		Arm 2 vs Arm 3	0.347491	0.0569738	0.426215	1
		Arm 1 vs Arm 3	0.660759	1	0.0123375	0.0600799
Streptococcus gallolyticus
Treatment	Mouse ID	Sex	Postnatal day
			21	24	35	53
Arm 1	1	female	6.9	6.89	5.65	4.93
	2	male	7.37	7.56	5.71	6
	3	male	8.07	7.7	5.14	5.96
	4	male	7.38	7.36	5.06	5.57
	5	female	7.28	7.28	3.98	4.68
	6	male	6.88	7.43	4.38	4.95
	7	male	6.79	7.65	4.24	5.52
	8	female	7.69	-	5.13	5.39
	mean ± SD		7.3 ± 0.4	7.4 ± 0.3	4.9 ± 0.6	5.4 ± 0.5
Arm 2	1	male	9.16	4.08	5.45	5.65
	3	male	8.79	7.52	5.05	6.18
	4	female	7.71	7.34	4.49	3.79
	5	female	7.25	7.17	6.24	4.54
	6	male	7.8	7.28	4.69	6.19
	mean ± SD		8.14 ± 0.80	6.68 ± 1.46	5.18 ± 0.69	5.27 ± 1.06
Arm 3	1	male	8.46	8.11	5.37	4.41
	2	female	7.64	7.86	5.67	3.56
	3	female	8.09	7.58	5.68	4.08
	4	female	8.36	7.89	5.83	3.4
	5	male	8.27	7.91	6.64	3.97
	6	female	8.83	7.7	6.15	4.11
	7	male	-	-	6.02	4.24
	mean ± SD		8.3 ± 0.4	7.8 ± 0.2	5.9 ± 0.4	4.0 ± 0.4
P-value	Kruskall-Wallis test		0.0133578	0.00392609	0.020413	0.00576871
	Dunn's test	Arm 1 vs Arm 2	0.153712	0.95977	1	1
		Arm 2 vs Arm 3	1	0.011172	0.19046	0.0364921
		Arm 1 vs Arm 3	0.0262829	0.104509	0.0200675	0.00950081
Streptococcus pasteriuanus
Treatment	Mouse ID	Sex	Postnatal day
			21	24	35	53
Arm 1	1	female	8.01	8.3	7.36	5.49
	2	male	8.83	9.14	8.03	6.32
	3	male	9.44	8.85	7.36	6.38
	4	male	8.79	8.72	7.61	6.37
	5	female	8.32	8.71	7.03	6.47
	6	male	8.04	8.51	7.26	6.59
	7	male	7.94	7.87	7.09	6.7
	8	female	9.06	-	8.09	6.54
	mean ± SD		8.6 ± 0.6	8.6 ± 0.4	7.5 ± 0.4	6.4 ± 0.4
Arm 2	1	male	9.94	5.11	7.87	6.3
	3	male	9.56	8.74	7.9	6.28
	4	female	8.83	8.45	6.74	6.08
	5	female	8.37	8.34	7.89	6.41
	6	male	8.94	7.74	6.95	6.7
	mean ± SD		9.13 ± 0.62	7.68 ± 1.48	7.47 ± 0.58	6.35 ± 0.23
Arm 3	1	male	9.56	9.02	8.14	6.68
	2	female	8.73	8.8	8	6.65
	3	female	8.81	8.77	8.08	6.81
	4	female	9.27	8.43	8.51	6.48
	5	male	9.19	8.83	8.71	6.72
	6	female	9.77	8.66	8.61	6.98
	7	male	-	-	8.46	6.85
	mean ± SD		9.2 ± 0.4	8.8 ± 0.2	8.4 ± 0.3	6.7 ± 0.2
P-value	Kruskall-Wallis test		0.0903034	0.0953413	0.00327447	0.0104301
	Dunn's test	Arm 1 vs Arm 2	0.305717	0.552628	1	1
		Arm 2 vs Arm 3	1	0.158821	0.0119459	0.0206653
		Arm 1 vs Arm 3	0.194375	1	0.0104006	0.0411043
Total bacterial load
Treatment	Mouse ID	Sex	Postnatal day
			21	24	35	53
Arm 1	1	female	9.13	9.31	8.86	7.52
	2	male	9.55	10.16	9.58	8.09
	3	male	10.05	10.06	8.81	8.02
	4	male	9.57	9.82	9.12	8.23
	5	female	9.35	9.78	8.43	8.28
	6	male	9.2	9.83	8.69	8.38
	7	male	9.03	9.1	8.57	8.38
	8	female	9.67	-	9.32	8.02
	mean ± SD		9.4 ± 0.3	9.7 ± 0.4	8.9 ± 0.4	8.1 ± 0.3
Arm 2	1	male	10.41	6.14	9.32	7.76
	3	å	10.03	9.62	9.39	8.02
	4	female	9.26	9.3	8.62	7.59
	5	female	8.84	9.11	9.88	7.96
	6	male	9.35	9.05	9.14	8.24
	mean ± SD		9.58 ± 0.63	8.64 ± 1.42	9.27 ± 0.45	7.91 ± 0.25
Arm 3	1	male	10.05	9.79	9.41	7.95
	2	female	9.31	9.38	8.99	8.21
	3	female	9.35	9.24	8.95	8.07
	4	female	9.71	9.58	9.39	7.98
	5	male	9.78	9.64	9.7	7.96
	6	female	10.34	9.41	9.54	8.03
	7	male	-	-	9.42	8.2
	mean ± SD		9.8 ± 0.4	9.5 ± 0.2	9.3 ± 0.3	8.1 ± 0.1
P-value	Kruskall-Wallis test		0.364584	0.0403792	0.0881882	0.206581
	Dunn's test	Arm 1 vs Arm 2	1	0.0669988	0.53454	0.250345
		Arm 2 vs Arm 3	1	0.522909	1	1
		Arm 1 vs Arm 3	0.541494	1	0.094487	0.823083
(d) Absolute abundance of strains [log10(genome equivalents per milligram samples)] in ileal and cecal contents collected from P53 progeny of dams
Treatment	Mouse ID	Sex	B. breve Bgsng463.m5.93		B. catenulatum Bgsng468.m22.84		B. longum subsp. infantis Bg2D9		B. longum subsp. infantis Bg463		B. luti Bg7063		B. obeum Bg7063		D. formicigenerans Bg7063		D. longicatena Bg7063		E. avium Bang_SAM2.39.S1		E. coli PS131.S11		F. prausnitzii Bg7063_ SSTS2015		L. garvieae Bang155.08_4B6_JG2017		L. ruminis ATCC 25644		M. multacida DSM 20544		P. copri Bg131		P. stercorea DSM 18206		R. gnavus M8243_3A11_TMS_2014		R. torques Bg7063		S. gallolyticus PS.064.S07		S. pasteriuanus Bang_SAM2.39.S1		Total bacterial load
			Ileal contents	Cecal contents	Ileal contents	Cecal contents	Ileal contents	Cecal contents	Ileal contents	Cecal contents	Ileal contents	Cecal contents	Ileal contents	Cecal contents	Ileal contents	Cecal contents	Ileal contents	Cecal contents	Ileal contents	Cecal contents	Ileal contents	Cecal contents	Ileal contents	Cecal contents	Ileal contents	Cecal contents	Ileal contents	Cecal contents	Ileal contents	Cecal contents	Ileal contents	Cecal contents	Ileal contents	Cecal contents	Ileal contents	Cecal contents	Ileal contents	Cecal contents	Ileal contents	Cecal contents	Ileal contents	Cecal contents	Ileal contents	Cecal contents
Arm 1	1	female	6.76	5.96	6.97	6.25	5.4	4.69	ND	ND	3.69	2.56	5.31	6.17	0	0	6.49	6.19	6.19	5.84	8.38	7.33	0	0	6.14	5.62	5.56	4.7	4.54	5.36	4.96	7.29	3.12	6.39	6.85	6.51	6.22	6.08	5.66	5.53	6.71	5.92	8.44	7.75
	2	male	7.85	5.33	8.25	6.04	6.6	4.2	ND	ND	4.51	2.35	6.87	5.87	3.75	1.53	7.74	6.38	7.82	5.79	9.3	7.07	0	1.54	7.32	5.29	6.79	4.31	4.9	5.15	6.08	6.9	5.13	6.11	8.37	6.46	7.44	5.58	6.98	5.44	8.14	5.83	9.45	7.48
	3	male	6.97	6.22	7.23	6.89	5.1	4.74	ND	ND	2.91	2.35	5.42	6.28	2.69	2.14	6.41	6.62	5.97	6.01	8.37	7.17	0	1.85	5.51	5.39	5.86	5.68	4.42	5.92	5.29	7.39	4.38	6.22	6.84	6.52	6.13	5.95	5.75	5.58	6.52	6.2	8.45	7.82
	4	male	8.08	6.28	8.42	6.94	6.42	4.82	ND	ND	4.58	2.63	6.6	6.36	0	0	7.42	6.56	7.41	6.1	9.09	7.31	0	0	6.93	5.61	6.85	5.53	4.88	6.02	5.44	7.33	4.44	6.5	7.8	6.48	7.07	5.87	6.79	5.51	7.78	6.16	9.26	7.85
	5	female	8.62	6.44	8.74	7.1	6.99	5.37	ND	ND	4.56	3.52	7.61	6.72	4.04	2.37	7.74	6.62	7.54	6.19	8.85	7.33	0	0	7.23	5.65	7.57	5.7	6.25	6.33	7.23	7.34	6.19	6.55	8.15	6.51	7.46	5.92	6.24	4.33	8.1	6.23	9.34	7.91
	6	male	8.22	6.66	8.52	7.3	6.42	5.1	ND	ND	4.84	3.2	6.23	6.38	0	2.31	7.57	6.92	7.31	6.42	9.08	7.46	0	0	7.07	5.91	7.08	5.89	5.29	6.28	6.39	7.36	5.4	6.53	7.64	6.7	6.96	5.94	6.85	4.83	7.81	6.61	9.28	8.03
	7	male	6.9	6.34	7.19	6.96	5.08	4.89	ND	ND	3.48	3.34	5.72	6.7	0	2.52	6.63	6.73	6.46	6.24	8.25	7.33	0	0	7.02	5.5	5.41	5.05	4.48	5.99	5.68	7.66	4.51	6.52	7.04	6.93	6.39	6.2	5.44	5.27	6.77	6.54	8.38	8.04
	8	female	7.09	6.21	7.59	6.93	6.03	5.61	ND	ND	3.53	2.86	5.27	6.45	3.31	2.57	6.85	6.85	6.5	6.35	8.95	7.59	0	0	6.6	5.7	5.33	5.12	4.87	6.06	5.12	7.53	4.31	2.79	7.38	6.91	6.85	6.59	5.71	5.4	7.2	6.85	9	8.07
	mean ± SD		7.56 ± 0.71	6.18 ± 0.40	7.86 ± 0.69	6.80 ± 0.43	6.00 ± 0.73	4.93 ± 0.43	ND	ND	4.01 ± 0.70	2.85 ± 0.45	6.13 ± 0.85	6.37 ± 0.28	1.72 ± 1.88	1.68 ± 1.09	7.11 ± 0.57	6.61 ± 0.24	6.90 ± 0.70	6.12 ± 0.23	8.78 ± 0.40	7.32 ± 0.16	0.00 ± 0.00	0.42 ± 0.79	6.73 ± 0.62	5.58 ± 0.19	6.31 ± 0.86	5.25 ± 0.55	4.95 ± 0.59	5.89 ± 0.42	5.77 ± 0.76	7.35 ± 0.22	4.69 ± 0.91	5.95 ± 1.29	7.51 ± 0.58	6.63 ± 0.19	6.82 ± 0.52	6.02 ± 0.29	6.18 ± 0.62	5.24 ± 0.44	7.38 ± 0.66	6.29 ± 0.35	8.95 ± 0.46	7.87 ± 0.19
Arm 2	1	male	6.38	5.52	7	6.46	ND	ND	0	0	3.25	2.75	3.35	2.92	0	1.75	2.79	2.96	6.36	6.14	7.39	7.05	0	0	6.02	5.58	5.09	5.04	5.16	3.3	7.26	6.97	0	5.93	6.71	6.48	6.54	5.78	6.34	5.59	6.53	6.2	7.86	7.51
	3	male	5.66	4.85	6.33	5.44	ND	ND	0	0	3.42	3.13	3.53	2.86	2.85	2.08	3.23	2.54	6.28	5.6	8.2	7.19	0	0	6.76	4.92	5.08	4.27	3.4	3.13	4.39	7.18	0	6.35	6.19	7.16	5.49	5.35	6.9	5.1	6.35	5.44	8.26	7.69
	4	female	6.23	3.67	6.53	3.68	ND	ND	0	0	3.52	2.5	3.07	3	0	2.04	3.11	2.63	6.65	5.6	8.45	7.24	0	0	6.28	3.42	5.36	2.2	3.37	3.16	4.7	7.22	3.13	2.59	6.78	7.12	5.92	3.04	6.59	2.75	6.57	5.38	8.49	7.68
	5	female	4.75	4.94	4.97	5.17	ND	ND	0	0	2.94	3.48	3.26	3.56	2.42	2.51	3.18	3.09	6.63	6.78	8.12	7.6	0	0	4.23	4.45	3.58	3.81	3.27	3.36	4.49	7.46	2.42	3.35	6.71	7.13	4.14	4.34	4.46	3.93	6.36	6.5	8.16	7.96
	6	male	7.28	5.95	7.16	6.2	ND	ND	0	0	4	2.98	4.09	3.62	3.3	2.84	4.59	3.39	7.15	6.26	8.3	7.73	0	0	6.65	5.57	6.35	5.3	3.98	2.43	5.8	7.8	4.54	6.94	7.75	7.85	6.44	5.86	6.39	5.52	7.27	6.14	8.53	8.31
	mean ± SD		6.06 ± 0.94	4.99 ± 0.86	6.40 ± 0.87	5.39 ± 1.09	ND	ND	0.00 ± 0.00	0.00 ± 0.00	3.42 ± 0.39	2.97 ± 0.37	3.46 ± 0.39	3.19 ± 0.37	1.71 ± 1.60	2.24 ± 0.43	3.38 ± 0.70	2.92 ± 0.35	6.61 ± 0.34	6.08 ± 0.50	8.09 ± 0.41	7.36 ± 0.29	0.00 ± 0.00	0.00 ± 0.00	5.99 ± 1.03	4.79 ± 0.90	5.09 ± 0.99	4.13 ± 1.23	3.84 ± 0.79	3.07 ± 0.37	5.33 ± 1.22	7.33 ± 0.32	2.02 ± 1.99	5.03 ± 1.93	6.83 ± 0.57	7.15 ± 0.48	5.70 ± 0.97	4.87 ± 1.19	6.14 ± 0.96	4.58 ± 1.22	6.61 ± 0.38	5.93 ± 0.50	8.26 ± 0.27	7.83 ± 0.31
Arm 3	1	male	5.78	5.35	6.35	6.2	ND	ND	0	0	3.51	3.4	4.49	3.83	0	2.61	6.57	6.89	7.02	6.98	8.94	7.94	0	0	6.25	6.12	4.36	3.31	5.2	3.28	ND	ND	ND	ND	4.49	7.66	6.84	6.73	5.38	4.75	7.24	6.96	8.98	8.22
	2	female	5.09	4.07	5.18	4.08	ND	ND	0	0	4.03	2.94	3.75	2.48	3.12	1.94	4.61	3.71	7.28	6.47	8.51	7.68	0	0	5.05	3.84	4.12	2.58	4.46	2.79	ND	ND	ND	ND	3.75	7.58	5.42	3.91	4.39	3.32	6.62	5.74	8.57	7.95
	3	female	5.47	4.24	5.59	4.48	ND	ND	0	0	3.91	3.09	4.48	3.15	0	2.13	5.43	4.27	7.85	6.5	9.2	7.78	0	0	5.82	4.76	4.16	0	4.55	3.7	ND	ND	ND	ND	4.48	7.77	5.43	4.31	5.16	3.59	7.17	6.03	9.23	8.09
	4	female	3.85	3.29	4.48	3.57	ND	ND	0	0	3.13	2.2	3.69	2.39	0	2.28	4.07	3.65	6.72	6.51	8.52	7.27	0	0	5.13	3.81	3.07	1.84	3.58	3.05	ND	ND	ND	ND	3.69	7.25	4.05	3.45	4.09	3.05	6.04	5.89	8.53	7.61
	5	male	6.73	6.22	6.8	6.14	ND	ND	0	0	3.8	3.57	4.33	3.77	0	0	7.14	6.43	7.91	7.66	8.13	8.21	0	2.67	7.17	6.37	5.33	4.66	4.73	3.76	ND	ND	ND	ND	4.33	8.26	7.02	6.44	5.44	4.73	7.96	7.41	8.81	8.63
	6	female	3.7	4.98	4.43	5.88	ND	ND	0	0	3.06	2.81	4	2.87	0	1.89	4.61	6.54	6.34	6.71	8.02	7.54	0	0	4.54	5.82	3.16	2.36	2.98	0	ND	ND	ND	ND	4	7.23	3.93	5.3	3.9	3.82	5.82	6.84	8.04	7.84
	7	male	6.39	5.2	7.05	6.22	ND	ND	0	0	4.19	2.51	5.28	3.3	0	2.16	6.85	6.68	7.45	6.97	9.22	7.59	0	0	6.54	5.82	4.26	3.05	5.17	3.5	ND	ND	ND	ND	5.28	7.51	6.31	5.74	5.14	4.09	7.53	6.68	9.33	7.97
	mean ± SD		5.29 ± 1.17	4.76 ± 0.97	5.70 ± 1.07	5.23 ± 1.14	ND	ND	0.00 ± 0.00	0.00 ± 0.00	3.66 ± 0.44	2.93 ± 0.48	4.29 ± 0.54	3.11 ± 0.57	0.45 ± 1.18	1.86 ± 0.85	5.61 ± 1.24	5.45 ± 1.49	7.22 ± 0.58	6.83 ± 0.43	8.65 ± 0.48	7.72 ± 0.30	0.00 ± 0.00	0.38 ± 1.01	5.78 ± 0.93	5.22 ± 1.08	4.07 ± 0.77	2.54 ± 1.43	4.38 ± 0.82	2.87 ± 1.31	ND	ND	ND	ND	4.29 ± 0.54	7.61 ± 0.35	5.57 ± 1.24	5.13 ± 1.27	4.79 ± 0.64	3.91 ± 0.66	6.91 ± 0.78	6.51 ± 0.63	8.78 ± 0.45	8.05 ± 0.32
P-value	Kruskall-Wallis test		0.002	0.006	0.002	0.005	ND	ND	1	1	0.238	0.894	0	0.001	0.25	0.878	0.002	0.003	0.225	0.004	0.06	0.048	1	1	0.089	0.201	0.002	0.003	0.103	0.001	ND	ND	ND	ND	0.001	0.002	0.047	0.058	0.005	0.02	0.126	0.263	0.055	0.393
	Dunn's test	Arm 1 vs Arm 2	0.073	0.035	0.056	0.043	ND	ND	ND	ND	ND	ND	0	0.01	ND	ND	0.001	0.002	ND	1	ND	1	ND	ND	ND	ND	0.196	0.252	ND	0.006	ND	ND	ND	ND	0.445	0.292	0.185	ND	1	1	ND	ND	ND	ND
		Arm 2 vs Arm 3	1	1	1	1	ND	ND	ND	ND	ND	ND	0.42	1	ND	ND	0.128	0.05	ND	0.027	ND	0.177	ND	ND	ND	ND	0.573	0.536	ND	1	ND	ND	ND	ND	0.13	0.39	1	ND	0.029	0.34	ND	ND	ND	ND
		Arm 1 vs Arm 3	0.002	0.013	0.002	0.009	ND	ND	ND	ND	ND	ND	0.037	0.003	ND	ND	0.287	0.881	ND	0.008	ND	0.066	ND	ND	ND	ND	0.001	0.002	ND	0.005	ND	ND	ND	ND	0	0.001	0.071	ND	0.009	0.016	ND	ND	ND	ND

## Sheet: table S5
Supplementary Table 5 - Bacterial strains used in the gnotobiotic mouse experiments shown in Extended Data Fig. 1.
Taxonomic assignment	Strain name	Contig length (bp)	Completeness (%; CheckM)	Contamination (%; CheckM)	Reference
Prevotella copri	G8	3992021, 138455, 90197, 26100	98.65	1.86	This study
	2C6	3661021, 125949, 85415, 52243, 45123, 39569	98.99	2.36	Hibberd et al., 2024
	2D7	3872203, 170001, 71716	99.32	2.43	This study
	Bg131	-	-	-	Hibberd et al., 2024
	1A8_2	3690832, 40375, 22048	98.65	2.03	This study
Bold font = circular contig verified with Flye algorithm

[truncated: 24 more sheets: table S6, table S7, table S8a, table S8b, table S8c, table S8d, table S9, table S10a, table S10b, table S10c, table S10d, table S11a, table S11b, table S12, table S13, table S14, table S15a, table S15b, table S16, table S17 …]
